# Supplementary material for: Computational Modeling of Information Propagation during the Sleep–Waking Cycle
Source: Biology (Basel). 2021 Sep 22;10(10):945. doi: 10.3390/biology10100945 (PMC8533346; doi:10.3390/biology10100945)
Supplement: Supplementary file 1 [file biology-10-00945-s001.zip]

Archive with 36 entries (32 files):
- biology-1334040-supplementary/
- biology-1334040-supplementary/.zip
- biology-1334040-supplementary/biology-1334040-supplementary.log
- biology-1334040-supplementary/biology-1334040-supplementary.tex
- biology-1334040-supplementary/biology-1334040-supplementary.aux
- biology-1334040-supplementary/biology-1334040-supplementary.out
- biology-1334040-supplementary/biology-1334040-supplementary.pdf
- biology-1334040-supplementary/biology-1334040-supplementary.synctex.gz
- biology-1334040-supplementary/SUPP_FIGURES/
- biology-1334040-supplementary/SUPP_FIGURES/DYNAMICAL_ANALYSIS.pdf
- biology-1334040-supplementary/SUPP_FIGURES/POSTSTIMULUS_PLOT_ONE_CORTICAL_COLUMN_inh.pdf
- biology-1334040-supplementary/SUPP_FIGURES/POSTSTIMULUS_PLOT_TWO_CORTICAL_COLUMN_inh.pdf
- biology-1334040-supplementary/SUPP_FIGURES/POSTSTIMULUS_PLOT_UNPERTURBED_CORTICAL_COLUMN_inh.pdf
- biology-1334040-supplementary/SUPP_FIGURES/POSTSTIMULUS_PLOT_UNPERTURBED_CORTICAL_COLUMN_SCREENING_Bonferroni_inh.pdf
- biology-1334040-supplementary/SUPP_FIGURES/POSTSTIMULUS_PLOT_UNPERTURBED_CORTICAL_COLUMN_SCREENING_Bonferroni_pyr.pdf
- biology-1334040-supplementary/SUPP_FIGURES/POSTSTIMULUS_PLOT_UNPERTURBED_CORTICAL_COLUMN_SCREENING_inh.pdf
- biology-1334040-supplementary/SUPP_FIGURES/PRESTIMULUS_PLOT_ONE_CORTICAL_COLUMN_Perturbed_inh.pdf
- biology-1334040-supplementary/SUPP_FIGURES/PRESTIMULUS_PLOT_TWO_CORTICAL_COLUMN_Perturbed_inh.pdf
- biology-1334040-supplementary/SUPP_FIGURES/PRESTIMULUS_PLOT_TWO_CORTICAL_COLUMN_Perturbed_pyr.pdf
- biology-1334040-supplementary/SUPP_FIGURES/PRESTIMULUS_PLOT_TWO_CORTICAL_COLUMN_Unperturbed_inh.pdf
- biology-1334040-supplementary/SUPP_FIGURES/PRESTIMULUS_PLOT_TWO_CORTICAL_COLUMN_Unperturbed_pyr.pdf
- biology-1334040-supplementary/Definitions/
- biology-1334040-supplementary/Definitions/chicago2.bst
- biology-1334040-supplementary/Definitions/journalnames.tex
- biology-1334040-supplementary/Definitions/logo-ccby.eps
- biology-1334040-supplementary/Definitions/logo-mdpi.eps
- biology-1334040-supplementary/Definitions/logo-orcid.eps
- biology-1334040-supplementary/Definitions/logo-updates.pdf
- biology-1334040-supplementary/Definitions/mdpi.bst
- biology-1334040-supplementary/Definitions/mdpi.cls
- biology-1334040-supplementary/Definitions/logo-mdpi-eps-converted-to.pdf
- biology-1334040-supplementary/Definitions/logo-orcid-eps-converted-to.pdf
- biology-1334040-supplementary/Definitions/Biology_Journal.bib
- biology-1334040-supplementary/Definitions/Sleep.bib
- biology-1334040-supplementary/BIB/
- biology-1334040-supplementary/BIB/Biology_Journal.bib
