# Supplementary material for: Computational Modeling of Information Propagation during the Sleep–Waking Cycle
Source: Biology (Basel). 2021 Sep 22;10(10):945. doi: 10.3390/biology10100945 (PMC8533346; doi:10.3390/biology10100945)
Supplement: Supplementary file 1 [file biology-10-00945-s001.zip › biology-1334040-supplementary/biology-1334040-supplementary.tex]

%  LaTeX support: latex@mdpi.com 
%  For support, please attach all files needed for compiling as well as the log file, and specify your operating system, LaTeX version, and LaTeX editor.

%=================================================================
\documentclass[biology,supfile,submit,moreauthors,pdftex]{Definitions/mdpi} 

% For posting an early version of this manuscript as a preprint, you may use "preprints" as the journal and change "submit" to "accept". The document class line would be, e.g., \documentclass[preprints,article,accept,moreauthors,pdftex]{mdpi}. This is especially recommended for submission to arXiv, where line numbers should be removed before posting. For preprints.org, the editorial staff will make this change immediately prior to posting.

%--------------------
% Class Options:
%--------------------
%----------
% journal
%----------
% Choose between the following MDPI journals:
% acoustics, actuators, addictions, admsci, adolescents, aerospace, agriculture, agriengineering, agronomy, ai, algorithms, allergies, analytica, animals, antibiotics, antibodies, antioxidants, appliedchem, applmech, applmicrobiol, applnano, applsci, arts, asi, atmosphere, atoms, audiolres, automation, axioms, batteries, bdcc, behavsci, beverages, biochem, bioengineering, biologics, biology, biomechanics, biomedicines, biomedinformatics, biomimetics, biomolecules, biophysica, biosensors, biotech, birds, bloods, brainsci, buildings, businesses, cancers, carbon, cardiogenetics, catalysts, cells, ceramics, challenges, chemengineering, chemistry, chemosensors, chemproc, children, civileng, cleantechnol, climate, clinpract, clockssleep, cmd, coatings, colloids, compounds, computation, computers, condensedmatter, conservation, constrmater, cosmetics, crops, cryptography, crystals, curroncol, cyber, dairy, data, dentistry, dermato, dermatopathology, designs, diabetology, diagnostics, digital, disabilities, diseases, diversity, dna, drones, dynamics, earth, ebj, ecologies, econometrics, economies, education, ejihpe, electricity, electrochem, electronicmat, electronics, encyclopedia, endocrines, energies, eng, engproc, entropy, environments, environsciproc, epidemiologia, epigenomes, fermentation, fibers, fire, fishes, fluids, foods, forecasting, forensicsci, forests, fractalfract, fuels, futureinternet, futuretransp, futurepharmacol, futurephys, galaxies, games, gases, gastroent, gastrointestdisord, gels, genealogy, genes, geographies, geohazards, geomatics, geosciences, geotechnics, geriatrics, hazardousmatters, healthcare, hearts, hemato, heritage, highthroughput, histories, horticulturae, humanities, hydrogen, hydrology, hygiene, idr, ijerph, ijfs, ijgi, ijms, ijns, ijtm, ijtpp, immuno, informatics, information, infrastructures, inorganics, insects, instruments, inventions, iot, j, jcdd, jcm, jcp, jcs, jdb, jfb, jfmk, jimaging, jintelligence, jlpea, jmmp, jmp, jmse, jne, jnt, jof, joitmc, jor, journalmedia, jox, jpm, jrfm, jsan, jtaer, jzbg, kidney, land, languages, laws, life, liquids, literature, livers, logistics, lubricants, machines, macromol, magnetism, magnetochemistry, make, marinedrugs, materials, materproc, mathematics, mca, measurements, medicina, medicines, medsci, membranes, metabolites, metals, metrology, micro, microarrays, microbiolres, micromachines, microorganisms, minerals, mining, modelling, molbank, molecules, mps, mti, nanoenergyadv, nanomanufacturing, nanomaterials, ncrna, network, neuroglia, neurolint, neurosci, nitrogen, notspecified, nri, nursrep, nutrients, obesities, oceans, ohbm, onco, oncopathology, optics, oral, organics, osteology, oxygen, parasites, parasitologia, particles, pathogens, pathophysiology, pediatrrep, pharmaceuticals, pharmaceutics, pharmacy, philosophies, photochem, photonics, physchem, physics, physiolsci, plants, plasma, pollutants, polymers, polysaccharides, proceedings, processes, prosthesis, proteomes, psych, psychiatryint, publications, quantumrep, quaternary, qubs, radiation, reactions, recycling, regeneration, religions, remotesensing, reports, reprodmed, resources, risks, robotics, safety, sci, scipharm, sensors, separations, sexes, signals, sinusitis, smartcities, sna, societies, socsci, soilsystems, solids, sports, standards, stats, stresses, surfaces, surgeries, suschem, sustainability, symmetry, systems, taxonomy, technologies, telecom, textiles, thermo, tourismhosp, toxics, toxins, transplantology, traumas, tropicalmed, universe, urbansci, uro, vaccines, vehicles, vetsci, vibration, viruses, vision, water, wevj, women, world 

%---------
% article
%---------
% The default type of manuscript is "article", but can be replaced by: 
% abstract, addendum, article, book, bookreview, briefreport, casereport, comment, commentary, communication, conferenceproceedings, correction, conferencereport, entry, expressionofconcern, extendedabstract, datadescriptor, editorial, essay, erratum, hypothesis, interestingimage, obituary, opinion, projectreport, reply, retraction, review, perspective, protocol, shortnote, studyprotocol, systematicreview, supfile, technicalnote, viewpoint, guidelines, registeredreport, tutorial
% supfile = supplementary materials

%----------
% submit
%----------
% The class option "submit" will be changed to "accept" by the Editorial Office when the paper is accepted. This will only make changes to the frontpage (e.g., the logo of the journal will get visible), the headings, and the copyright information. Also, line numbering will be removed. Journal info and pagination for accepted papers will also be assigned by the Editorial Office.

%------------------
% moreauthors
%------------------
% If there is only one author the class option oneauthor should be used. Otherwise use the class option moreauthors.

%---------
% pdftex
%---------
% The option pdftex is for use with pdfLaTeX. If eps figures are used, remove the option pdftex and use LaTeX and dvi2pdf.

\usepackage{color} 
\newcommand{\TrackChanges}[1]{\textcolor{red}{#1}}
\newcommand{\frd}[1]{\textcolor{blue}{#1}}

%=================================================================
% MDPI internal commands
\firstpage{1} 
\makeatletter 
\setcounter{page}{\@firstpage} 
\makeatother
\pubvolume{1}
\issuenum{1}
\articlenumber{0}
\pubyear{2021}
\copyrightyear{2020}
%\externaleditor{Academic Editor: Firstname Lastname} % For journal Automation, please change Academic Editor to "Communicated by"
\datereceived{} 
\dateaccepted{} 
\datepublished{} 
\hreflink{https://doi.org/} % If needed use \linebreak
%------------------------------------------------------------------
% The following line should be uncommented if the LaTeX file is uploaded to arXiv.org
%\pdfoutput=1

%=================================================================
% Add packages and commands here. The following packages are loaded in our class file: fontenc, inputenc, calc, indentfirst, fancyhdr, graphicx, epstopdf, lastpage, ifthen, lineno, float, amsmath, setspace, enumitem, mathpazo, booktabs, titlesec, etoolbox, tabto, xcolor, soul, multirow, microtype, tikz, totcount, changepage, paracol, attrib, upgreek, cleveref, amsthm, hyphenat, natbib, hyperref, footmisc, url, geometry, newfloat, caption

%=================================================================
%% Please use the following mathematics environments: Theorem, Lemma, Corollary, Proposition, Characterization, Property, Problem, Example, ExamplesandDefinitions, Hypothesis, Remark, Definition, Notation, Assumption
%% For proofs, please use the proof environment (the amsthm package is loaded by the MDPI class).

%=================================================================
% Full title of the paper (Capitalized)
\Title{Computational Modeling of Information Propagation During the Sleep--Waking Cycle}

% MDPI internal command: Title for citation in the left column
\TitleCitation{Computational Modeling of Information Processing During the Awake--Sleep Cycle}

% Author Orchid ID: enter ID or remove command
\newcommand{\orcidauthorA}{0000-0001-8857-1921} % Add \orcidA{} behind the author's name
\newcommand{\orcidauthorB}{0000-0003-0398-014X} % Add \orcidB{} behind the author's name
\newcommand{\orcidauthorC}{0000-0002-9272-1029} % Add \orcidC{} behind the author's name
% Authors, for the paper (add full first names)
\Author{Farhad Razi $^{1,2}$\orcidA{}, Rubén Moreno Bote $^{2}$\orcidB{} and Belén Sancristóbal $^{1,}$*\orcidC{}}

% MDPI internal command: Authors, for metadata in PDF
\AuthorNames{Farhad Razi, Rubén Moreno Bote and Belén Sancristóbal}

% MDPI internal command: Authors, for citation in the left column
\AuthorCitation{Razi, F.; Moreno Bote, R.; Sancristóbal, B.}
% If this is a Chicago style journal: Lastname, Firstname, Firstname Lastname, and Firstname Lastname.

% Affiliations / Addresses (Add [1] after \address if there is only one affiliation.)
\address{%
	$^{1}$ \quad Barcelona School of Design and Engineering, Universitat de Vic---Universitat Central de Catalunya, 08002 Barcelona%MDPI: please add post code.
	, Spain; frazi@elisava.net\\
	$^{2}$ \quad Center for Brain and Cognition, Department of Information and Communications Technologies, Universitat Pompeu Fabra, 08018 Barcelona%MDPI: .
	, Spain; ruben.moreno@upf.edu}
% Contact information of the corresponding author
\corres{Correspondence: bdesancristobal@elisava.net}

% Current address and/or shared authorship
%\firstnote{Current address: Affiliation 1} 
%\secondnote{These authors contributed equally to this work.}
% The commands \thirdnote{} till \eighthnote{} are available for further notes

%\simplesumm{} % Simple summary

%\conference{} % An extended version of a conference paper

% Abstract (Do not insert blank lines, i.e. \\) 

% The fields PACS, MSC, and JEL may be left empty or commented out if not applicable
%\PACS{J0101}
%\MSC{}
%\JEL{}

%%%%%%%%%%%%%%%%%%%%%%%%%%%%%%%%%%%%%%%%%%
% Only for the journal Diversity
%\LSID{\url{http://}}

%%%%%%%%%%%%%%%%%%%%%%%%%%%%%%%%%%%%%%%%%%
% Only for the journal Applied Sciences:
%\featuredapplication{Authors are encouraged to provide a concise description of the specific application or a potential application of the work. This section is not mandatory.}
%%%%%%%%%%%%%%%%%%%%%%%%%%%%%%%%%%%%%%%%%%

%%%%%%%%%%%%%%%%%%%%%%%%%%%%%%%%%%%%%%%%%%
% Only for the journal Data:
%\dataset{DOI number or link to the deposited data set in cases where the data set is published or set to be published separately. If the data set is submitted and will be published as a supplement to this paper in the journal Data, this field will be filled by the editors of the journal. In this case, please make sure to submit the data set as a supplement when entering your manuscript into our manuscript editorial system.}

%\datasetlicense{license under which the data set is made available (CC0, CC-BY, CC-BY-SA, CC-BY-NC, etc.)}

%%%%%%%%%%%%%%%%%%%%%%%%%%%%%%%%%%%%%%%%%%
% Only for the journal Toxins
%\keycontribution{The breakthroughs or highlights of the manuscript. Authors can write one or two sentences to describe the most important part of the paper.}

%%%%%%%%%%%%%%%%%%%%%%%%%%%%%%%%%%%%%%%%%%
% Only for the journal Encyclopedia
%\encyclopediadef{Instead of the abstract}
%\entrylink{The Link to this entry published on the encyclopedia platform.}
%%%%%%%%%%%%%%%%%%%%%%%%%%%%%%%%%%%%%%%%%%
\begin{document}
%%%%%%%%%%%%%%%%%%%%%%%%%%%%%%%%%%%%%%%%%%

\end{paracol}
\nointerlineskip
\noindent The PDF file includes supplementary figures.

\begin{figure}[H]	
	\widefigure
	\includegraphics[width=17 cm]{SUPP_FIGURES/PRESTIMULUS_PLOT_ONE_CORTICAL_COLUMN_Perturbed_inh}
	\caption{Spontaneous activity ($\xi=0$) during NREM sleep and wakefulness in the one-cortical-column model as in Figure~2 but for inhibitory population. (A) Simulated signals from one random simulation as in Figure 2A. (B) Distribution of the LFP signals as in Figure~2B. (C) Top row: distribution of the firing rate during Up (dark green) and Down states  (light green). Bottom row: distribution of the $\text{V}_{p}$ signal during Up (dark green) and Down (light green) events as in Figure~2C. (D) Spectral content of LFP signals during NREM sleep and wakefulness. Left: average power spectrum density of LFP signals during NREM sleep (green) and wakefulness (black). Right: distribution of high-/low-frequency power ratio in the LFP during NREM sleep (green) and wakefulness (black) as in Figure~2D. \label{fig:PRESTIMULUS_PLOT_ONE_CORTICAL_COLUMN_Perturbed_inh}}
\end{figure} 

\begin{figure}[H]
	\includegraphics[width=15 cm]{SUPP_FIGURES/POSTSTIMULUS_PLOT_ONE_CORTICAL_COLUMN_inh}
	\caption{Evoked response in the one-cortical-column as in Figure~3 but for inhibitory population. (A) Average LFP, firing rate and $V_{p}$ across 500 simulations for NREM sleep (left column) and wakefulness (right column). Red horizontal bars show the location and length of significant t-cluster statistics when comparing the poststimulus versus the prestimulus intervals. In all signals, responses to the external stimulus consist of one positive and one negative significant deflection. The positive ($P<0.0009$) and negative ($P<0.001$) deflections are significant in NREM and wakefulness. (B) Average difference $\Delta$LFP, $\Delta$firing rate and $\Delta V_{p}$ between NREM sleep and wakefulness across 500 simulations. Red horizontal bars show the location and length of significant t-cluster statistics when comparing the poststimulus intervals during NREM sleep with wakefulness. The positive ($P<0.0008$) and negative ($P<0.001$) deflections in all signals are significant. The amplitude of both deflections are higher in NREM sleep than in wakefulness in all signal types. In all cases, the dashed vertical line, aligned at zero, indicates stimulus $\xi$ onset. Stimulus duration is represented by a black horizontal line and light gray area. \label{fig:POSTSTIMULUS_PLOT_ONE_CORTICAL_COLUMN_inh}}
\end{figure}

\begin{figure}[H]	
	\widefigure
	\includegraphics[width=17 cm]{SUPP_FIGURES/PRESTIMULUS_PLOT_TWO_CORTICAL_COLUMN_Perturbed_pyr}
	\caption{Spontaneous activity ($\xi=0$) during NREM sleep and wakefulness in the two-cortical-column model. (A) Simulated signals from one random simulation as in Figure 2A. (B) Distribution of the LFP signals as in Figure~2B. (C) Top row: distribution of the firing rate during Up (dark green) and Down states  (light green). Bottom row: distribution of the $\text{V}_{p}$ signal during Up (dark green) and Down (light green) events as in Figure~2C. (D) Spectral content of LFP signals during NREM sleep and wakefulness. Left: average power spectrum density of LFP signals during NREM sleep (green) and wakefulness (black). Right: distribution of high-/low-frequency power ratio in the LFP during NREM sleep (green) and wakefulness (black) as in Figure~2D. Here, $\beta=1$ and $g_\text{AMPA}=2$. Note that this figure and Figure~2 are qualitatively similar. \label{fig:PRESTIMULUS_PLOT_TWO_CORTICAL_COLUMN_Perturbed_pyr}}
\end{figure} 

\begin{figure}[H]	
	\widefigure
	\includegraphics[width=17 cm]{SUPP_FIGURES/PRESTIMULUS_PLOT_TWO_CORTICAL_COLUMN_Perturbed_inh}
	\caption{Spontaneous activity ($\xi=0$) during NREM sleep and wakefulness in the two-cortical-column model as in Figure~\ref{fig:PRESTIMULUS_PLOT_TWO_CORTICAL_COLUMN_Perturbed_pyr} but for inhibitory population. (A) Simulated signals from one random simulation as in Figure 2A. (B) Distribution of the LFP signals as in Figure~2B. (C) Top row: distribution of the firing rate during Up (dark green) and Down states  (light green). Bottom row: distribution of the $\text{V}_{p}$ signal during Up (dark green) and Down (light green) events as in Figure~2C. (D) Spectral content of LFP signals during NREM sleep and wakefulness. Left: average power spectrum density of LFP signals during NREM sleep (green) and wakefulness (black). Right: distribution of high-/low-frequency power ratio in the LFP during NREM sleep (green) and wakefulness (black) as in Figure~2D. Here, $\beta=1$ and $g_\text{AMPA}=2$. Note that this figure and Figure~\ref{fig:PRESTIMULUS_PLOT_ONE_CORTICAL_COLUMN_Perturbed_inh} are qualitatively similar. \label{fig:PRESTIMULUS_PLOT_TWO_CORTICAL_COLUMN_Perturbed_inh}}
\end{figure} 

\begin{figure}[H]
	\includegraphics[width=18.5 cm]{SUPP_FIGURES/POSTSTIMULUS_PLOT_TWO_CORTICAL_COLUMN_inh}
	\caption{Evoked responses in the two-cortical-column model where $\beta=1$ and $\bar{g}_\text{AMPA}=2$ as in Figure~4 but for inhibitory population. (A) Average LFP, firing rate and $V_{p}$ across 500 simulations for NREM sleep (left column) and wakefulness (right column) in the perturbed pyramidal population. Red horizontal bars show the location and length of significant t-cluster statistics when comparing the poststimulus versus the prestimulus interval. In all signals, responses to the external stimulus consist of one positive and negative significant deflection. The positive ($P<0.0008$) and negative ($P<0.001$) deflections are significant in NREM and wakefulness. Note that the coupling between the two-cortical-columns does not change the significance of positive and negative deflections in the evoked responses. (B) Results are as in panel (A) but for the case of the unperturbed pyramidal population. The evoked responses do not show significant deflections during NREM sleep and wakefulness in the LFP signal nor in the firing rate nor in $\text{V}_{p}$, where the increase in activity is not significantly higher than the spontaneous activity. In all cases, the dashed vertical line, aligned at zero, indicates stimulus $\xi$ onset. Stimulus duration is represented by a black horizontal line and light gray area.\label{fig:POSTSTIMULUS_PLOT_TWO_CORTICAL_COLUMN_inh}}
\end{figure}

\begin{paracol}{2}
	\linenumbers
	\switchcolumn
	\begin{figure}[H]
		\includegraphics[width=9 cm]{SUPP_FIGURES/POSTSTIMULUS_PLOT_UNPERTURBED_CORTICAL_COLUMN_inh}
		\caption{Evoked responses in the two-cortical-column model for $\beta=1,~2$ and $\bar{g}_\text{AMPA}=2,~6$ as in Figure~5 but for inhibitory population. Average across 500 simulations of the firing rate of the unperturbed pyramidal population. Red horizontal bars show the location and length of significant t-cluster statistics when comparing the poststimulus versus the prestimulus interval. Firing rate of the unperturbed population shows a positive deflection after stimulus onset in all cases. Increasing $\bar{g}_\text{AMPA}$ from 2 to 6 evokes a significant response ($P<0.001$) in the unperturbed population only if $\beta$ is also increased from 1 to 2. In all cases, the dashed vertical line, aligned at zero, indicates stimulus $\xi$ onset. Stimulus duration is represented by a black horizontal line and light gray area. \label{fig:POSTSTIMULUS_PLOT_UNPERTURBED_CORTICAL_COLUMN_inh}}
	\end{figure}
\end{paracol}
\nointerlineskip
\newpage
\begin{figure}[H]
	\includegraphics[width=17 cm]{SUPP_FIGURES/POSTSTIMULUS_PLOT_UNPERTURBED_CORTICAL_COLUMN_SCREENING_inh}
	\caption{Information propagation as a function of $\beta$ and $\bar{g}_\text{AMPA}$ as in Figure~6 but for inhibitory population. (A) Example of extraction of t-cluster statistics when comparing the evoked responses in firing rate signals with the spontaneous activity in the prestimulus intervals at $\bar{g}_\text{AMPA}=2$ and $\beta=5$. The yellow horizontal dashed line defines the critical t-value. The concatenation of consecutive t-values above and below this threshold that forms the t-cluster statistics is shown as rectangles in the bottom line. Significant and non significant t-cluster statistics are indicated in red and black, respectively. The area and duration of the first t-cluster statistic, shown in gray, are used to quantify response propagation to the unperturbed population. Stimulus duration is represented by a black horizontal line. (B) Changes in the area of the first significant t-cluster statistic in seconds (y-axis) with respect to $\beta$ (x-axis).  (C) Changes in the length of the first significant t-cluster statistic in milliseconds (y-axis) with respect to $\beta$ (x-axis). Violet, dark violet and indigo correspond to $\bar{g}_\text{AMPA}=2$, $\bar{g}_\text{AMPA}=6$ and $\bar{g}_\text{AMPA}=10$, respectively. Figures show that the propagated information to the unperturbed population depends on $\beta$. Increasing $\bar{g}_\text{AMPA}$ from 2 to 10 and keeping $\beta=1$ does not lead to a significant cluster in the unperturbed population (black squares). Increasing $\beta$ from 1 to 3 shows a significant cluster (red squares) in all values of $\bar{g}_\text{AMPA}$. In the case of $\bar{g}_\text{AMPA}=2$, the t-cluster statistics are significant ($P<0.001$) for $\beta=$2, 3, 4 and 5. In the case of $\bar{g}_\text{AMPA}=6$, the t-cluster statistics are significant ($P<0.001$) for $\beta>2$. In the case of $\bar{g}_\text{AMPA}=10$, the t-cluster statistics are significant ($P<0.001$) for $\beta>2$. \label{fig:POSTSTIMULUS_PLOT_UNPERTURBED_CORTICAL_COLUMN_SCREENING_inh}}
\end{figure}

\begin{figure}[H]
	\includegraphics[width=17 cm]{SUPP_FIGURES/POSTSTIMULUS_PLOT_UNPERTURBED_CORTICAL_COLUMN_SCREENING_Bonferroni_pyr}
	\caption{Information propagation as a function of $\beta$ and $\bar{g}_\text{AMPA}$ as in Figure~6 but for Bonferroni correction rather than temporal clustering nonparametric test. (A) Example of extraction of temporal cluster of Bonferroni correction when comparing the evoked responses in firing rate signals with the spontaneous activity in the prestimulus intervals at $\bar{g}_\text{AMPA}=2$ and $\beta=5$. The yellow horizontal dashed line defines the Bonferroni modified critical t-value. The concatenation of consecutive t-values above and below this threshold that forms the temporal cluster of Bonferroni correction is shown as rectangles in the bottom line. The temporal cluster of Bonferroni correction is indicated in red. The area and duration of the first temporal cluster of Bonferroni correction, shown in gray, are used to quantify response propagation to the unperturbed population. Stimulus duration is represented by a black horizontal line. Note that the Bonferroni modified critical t-value is defined by is at the Bonferroni-corrected significance level of 0.01/50000 -where 50000 is the number of data points of multiple comparison- that corresponds to a critical t-value of 5.28. As shown, the bonferroni correction is less sensitive to significant deflections in the signal compared to the temporal clustering nonparametric test. Moreover, the Bonferroni correction method loses more its sensitivity to the significance detection as simulation time expands more. (B) Changes in the area of the first temporal cluster of Bonferroni correction in seconds (y-axis) with respect to $\beta$ (x-axis).  (C) Changes in the length of the first temporal cluster of Bonferroni correction in milliseconds (y-axis) with respect to $\beta$ (x-axis). Violet, dark violet and indigo correspond to $\bar{g}_\text{AMPA}=2$, $\bar{g}_\text{AMPA}=6$ and $\bar{g}_\text{AMPA}=10$, respectively. Figures show that the propagated information to the unperturbed population depends on $\beta$. Increasing $\bar{g}_\text{AMPA}$ from 2 to 10 and keeping $\beta=1$ does not lead to a significant cluster in the unperturbed population (black squares). Increasing $\beta$ from 1 to 3 shows a significant cluster (red squares) in all values of $\bar{g}_\text{AMPA}$. In the case of $\bar{g}_\text{AMPA}=2$, there are temporal clusters of Bonferroni correction for $\beta>1$. In the case of $\bar{g}_\text{AMPA}=6$, there are temporal clusters of Bonferroni correction for $\beta>3$. In the case of $\bar{g}_\text{AMPA}=10$, there are temporal clusters of Bonferroni correction for $\beta>3$. \label{fig:POSTSTIMULUS_PLOT_UNPERTURBED_CORTICAL_COLUMN_SCREENING_Bonferroni_pyr}}
\end{figure}

\begin{figure}[H]
	\includegraphics[width=17 cm]{SUPP_FIGURES/POSTSTIMULUS_PLOT_UNPERTURBED_CORTICAL_COLUMN_SCREENING_Bonferroni_inh}
	\caption{Information propagation as a function of $\beta$ and $\bar{g}_\text{AMPA}$ as in Figure~\ref{fig:POSTSTIMULUS_PLOT_UNPERTURBED_CORTICAL_COLUMN_SCREENING_Bonferroni_pyr} but for inhibitory population. (A) Example of extraction of temporal cluster of Bonferroni correction when comparing the evoked responses in firing rate signals with the spontaneous activity in the prestimulus intervals at $\bar{g}_\text{AMPA}=2$ and $\beta=5$. The yellow horizontal dashed line defines the Bonferroni modified critical t-value. The concatenation of consecutive t-values above and below this threshold that forms the temporal cluster of Bonferroni correction is shown as rectangles in the bottom line. The temporal cluster of Bonferroni correction is indicated in red. The area and duration of the first temporal cluster of Bonferroni correction, shown in gray, are used to quantify response propagation to the unperturbed population. Stimulus duration is represented by a black horizontal line. (B) Changes in the area of the first temporal cluster of Bonferroni correction in seconds (y-axis) with respect to $\beta$ (x-axis).  (C) Changes in the length of the first temporal cluster of Bonferroni correction in milliseconds (y-axis) with respect to $\beta$ (x-axis). Violet, dark violet and indigo correspond to $\bar{g}_\text{AMPA}=2$, $\bar{g}_\text{AMPA}=6$ and $\bar{g}_\text{AMPA}=10$, respectively. Figures show that the propagated information to the unperturbed population depends on $\beta$. Increasing $\bar{g}_\text{AMPA}$ from 2 to 10 and keeping $\beta=1$ does not lead to a significant cluster in the unperturbed population (black squares). Increasing $\beta$ from 1 to 4 shows a significant cluster (red squares) in all values of $\bar{g}_\text{AMPA}$. In the case of $\bar{g}_\text{AMPA}=2$, there are temporal clusters of Bonferroni correction for $\beta>2$. In the case of $\bar{g}_\text{AMPA}=6$, there are temporal clusters of Bonferroni correction for $\beta>3$. In the case of $\bar{g}_\text{AMPA}=10$, there are temporal clusters of Bonferroni correction for $\beta>3$. \label{fig:POSTSTIMULUS_PLOT_UNPERTURBED_CORTICAL_COLUMN_SCREENING_Bonferroni_inh}}
\end{figure}

\begin{figure}[H]	
	\widefigure
	\includegraphics[width=17 cm]{SUPP_FIGURES/DYNAMICAL_ANALYSIS}
	\caption{Dynamical analysis of one-cortical-column model. (A) Applying the linearization technique to the differential equations in Appendix A.2, shows that the real part of all eigenvalues is negative in NREM sleep (left column) and wakefulness (right column). Also, in both states there are two complex conjugate eigenvalues. This is indicative of the presence of a stable focus (also known as stable spiral). Note that there are 11 eigenvalues (red circles), corresponding to the number of variables in the system, although only 9 are visible due to the overlapping values between three of them. (B) Response of $ \text{V}_{p}$ (top row) and $ \text{V}_{i}$ (bottom row) in the absence of extrinsic noise $\phi$ to an instantaneous increase of the excitatory synapses. The amplitude of this increase is color coded from light to dark blue. The system produces damped oscillations in response to this perturbation at $t=0$ for NREM sleep (left column) but not for wakefulness (right column). This behavior anticipates the emergence of slow oscillation in the presence of extrinsic noise in NREM sleep. \label{fig:DYNAMICAL_ANALYSIS}}
\end{figure} 
	
\reftitle{References}

%=====================================
% References, variant A: external bibliography
%=====================================

\end{document}
