# Supplementary material for: Computational Modeling of Information Propagation during the Sleep–Waking Cycle
Source: Biology (Basel). 2021 Sep 22;10(10):945. doi: 10.3390/biology10100945 (PMC8533346; doi:10.3390/biology10100945)
Supplement: Supplementary file 1 [file biology-10-00945-s001.zip › biology-1334040-supplementary/Definitions/Biology_Journal.bib]

Automatically generated by Mendeley Desktop 1.19.6
Any changes to this file will be lost if it is regenerated by Mendeley.

BibTeX export options can be customized via Options -> BibTeX in Mendeley Desktop

@article{Koroma2020,
abstract = {Sleep leads to a disconnection from the external world. Even when sleepers regain consciousness during rapid eye movement (REM) sleep, little, if any, external information is incorporated into dream content [1–3]. While gating mechanisms might be at play to avoid interference on dreaming activity [4], a total disconnection from an ever-changing environment may prevent the sleeper from promptly responding to informative events (e.g., threat signals). In fact, a whole range of neural responses to external events turns out to be preserved during REM sleep [5–9]. Thus, it remains unclear whether external inputs are either processed or, conversely, gated during REM sleep. One way to resolve this issue is to consider the specific impact of eye movements (EMs) characterizing REM sleep. EMs are a reliable predictor of reporting a dream upon awakening [10, 11], and their absence is associated with a lower arousal threshold to external stimuli [12]. We thus hypothesized that the presence of EMs would selectively prevent the processing of informative stimuli, whereas periods of REM sleep devoid of EMs would be associated with the monitoring of external signals. By reconstructing speech in a multi-talker environment from electrophysiological responses, we show that informative speech is amplified over meaningless speech during REM sleep. Yet, at the precise timing of EMs, informative speech is, on the contrary, selectively suppressed. These results demonstrate the flexible amplification and suppression of sensory information during REM sleep and reveal the impact of EMs on the selective gating of informative stimuli during sleep. Sleepers are sensitive to stimuli during rapid eye movement (REM) sleep, yet how they protect internal activity from external interference is poorly described. Koroma et al. show that informative signals are overall selectively amplified during REM sleep but conversely selectively suppressed during eye movements, a marker of dreaming activity.},
author = {Koroma, Matthieu and Lacaux, C{\'{e}}lia and Andrillon, Thomas and Legendre, Guillaume and L{\'{e}}ger, Damien and Kouider, Sid},
doi = {10.1016/j.cub.2020.04.047},
file = {:home/farhad/PhD/Literature/PIIS0960982220305613.pdf:pdf},
issn = {09609822},
journal = {Curr. Biol.},
keywords = {EEG,REM sleep,attention,auditory processing,decoding,dreams,rapid eye movements,sleep,stimulus reconstruction},
month = {jun},
number = {12},
pages = {2411--2417.e3},
pmid = {32413310},
title = {{Sleepers selectively suppress informative inputs during rapid eye movements}},
url = {https://linkinghub.elsevier.com/retrieve/pii/S0960982220305613},
volume = {30},
year = {2020}
}
@article{Legendre2019,
abstract = {Sleep is a vital need, forcing us to spend a large portion of our life unable to interact with the external world. Current models interpret such extreme vulnerability as the price to pay for optimal learning. Sleep would limit external interferences on memory consolidation 1–3 and allow neural systems to reset through synaptic downscaling 4 . Yet, the sleeping brain continues generating neural responses to external events 5,6 , revealing the preservation of cognitive processes ranging from the recognition of familiar stimuli to the formation of new memory representations 7–15 . Why would sleepers continue processing external events and yet remain unresponsive? Here we hypothesized that sleepers enter a ‘standby mode' in which they continue tracking relevant signals, finely balancing the need to stay inward for memory consolidation with the ability to rapidly awake when necessary. Using electroencephalography to reconstruct competing streams in a multitalker environment 16 , we demonstrate that the sleeping brain amplifies meaningful speech compared to irrelevant signals. However, the amplification of relevant stimuli was transient and vanished during deep sleep. The effect of sleep depth could be traced back to specific oscillations, with K-complexes promoting relevant information in light sleep, whereas slow waves actively suppress relevant signals in deep sleep. Thus, the selection of relevant stimuli continues to operate during sleep but is strongly modulated by specific brain rhythms.},
author = {Legendre, Guillaume and Andrillon, Thomas and Koroma, Matthieu and Kouider, Sid},
doi = {10.1038/s41562-018-0502-5},
file = {:home/farhad/PhD/Literature/legendre2019.pdf:pdf},
isbn = {4156201805},
issn = {2397-3374},
journal = {Nat. Hum. Behav.},
month = {mar},
number = {3},
pages = {274--283},
publisher = {Springer US},
title = {{Sleepers track informative speech in a multitalker environment}},
url = {http://dx.doi.org/10.1038/s41562-018-0502-5 http://www.nature.com/articles/s41562-018-0502-5},
volume = {3},
year = {2019}
}
@article{Costa2016,
abstract = {In mammals, sleep is categorized by two main sleep stages, rapid eye movement (REM) and non-REM (NREM) sleep that are known to fulfill different functional roles, the most notable being the consolidation of memory. While REM sleep is characterized by brain activity similar to wakefulness, the EEG activity changes drastically with the emergence of K-complexes, sleep spindles and slow oscillations during NREM sleep. These changes are regulated by circadian and ultradian rhythms, which emerge from an intricate interplay between multiple neuronal populations in the brainstem, forebrain and hypothalamus and the resulting varying levels of neuromodulators. Recently, there has been progress in the understanding of those rhythms both from a physiological as well as theoretical perspective. However, how these neuromodulators affect the generation of the different EEG patterns and their temporal dynamics is poorly understood. Here, we build upon previous work on a neural mass model of the sleeping cortex and investigate the effect of those neuromodulators on the dynamics of the cortex and the corresponding transition between wakefulness and the different sleep stages. We show that our simplified model is sufficient to generate the essential features of human EEG over a full day. This approach builds a bridge between sleep regulatory networks and EEG generating neural mass models and provides a valuable tool for model validation.},
author = {Costa, Michael Schellenberger and Born, Jan and Claussen, Jens Christian and Martinetz, Thomas},
doi = {10.1007/s10827-016-0602-z},
file = {:home/farhad/PhD/Literature/Costa2016{\_}Article{\_}ModelingTheEffectOfSleepRegula.pdf:pdf},
issn = {0929-5313},
journal = {J. Comput. Neurosci.},
keywords = {EEG,Neural mass,Neuromodulators,Sleep,Sleep regulation,Sleep rhythms},
month = {aug},
number = {1},
pages = {15--28},
publisher = {Journal of Computational Neuroscience},
title = {{Modeling the effect of sleep regulation on a neural mass model}},
url = {http://dx.doi.org/10.1007/s10827-016-0602-z http://link.springer.com/10.1007/s10827-016-0602-z},
volume = {41},
year = {2016}
}
@article{Weigenand2014,
abstract = {NREM sleep is characterized by two hallmarks, namely K-complexes (KCs) during sleep stage N2 and cortical slow oscillations (SOs) during sleep stage N3. While the underlying dynamics on the neuronal level is well known and can be easily measured, the resulting behavior on the macroscopic population level remains unclear. On the basis of an extended neural mass model of the cortex, we suggest a new interpretation of the mechanisms responsible for the generation of KCs and SOs. As the cortex transitions from wake to deep sleep, in our model it approaches an oscillatory regime via a Hopf bifurcation. Importantly, there is a canard phenomenon arising from a homoclinic bifurcation, whose orbit determines the shape of large amplitude SOs. A KC corresponds to a single excursion along the homoclinic orbit, while SOs are noise-driven oscillations around a stable focus. The model generates both time series and spectra that strikingly resemble real electroencephalogram data and points out possible differences between the different stages of natural sleep.},
author = {Weigenand, Arne and {Schellenberger Costa}, Michael and Ngo, Hong-Viet Victor and Claussen, Jens Christian and Martinetz, Thomas},
doi = {10.1371/journal.pcbi.1003923},
editor = {Jbabdi, Saad},
file = {:home/farhad/PhD/Literature/journal.pcbi.1003923.PDF:PDF},
issn = {1553-7358},
journal = {PLoS Comput. Biol.},
month = {nov},
number = {11},
pages = {e1003923},
pmid = {25392991},
title = {{Characterization of k-complexes and slow wave activity in a neural mass model}},
url = {https://dx.plos.org/10.1371/journal.pcbi.1003923},
volume = {10},
year = {2014}
}
@article{Portas2000,
abstract = {We combined fMRI and EEG recording to study the neurophysiological responses associated with auditory stimulation across the sleep-wake cycle. We found that presentation of auditory stimuli produces bilateral activation in auditory cortex, thalamus, and caudate during both wakefulness and nonrapid eye movement (NREM) sleep. However, the left parietal and, bilaterally, the prefrontal and cingulate cortices and the thalamus were less activated during NREM sleep compared to wakefulness. These areas may play a role in the further processing of sensory information required to achieve conscious perception during wakefulness. Finally, during NREM sleep, the left amygdala and the left prefrontal cortex were more activated by stimuli having special affective significance than by neutral stimuli. These data suggests that the sleeping brain can process auditory stimuli and detect meaningful events.},
author = {Portas, Chiara M. and Krakow, Karsten and Allen, Phillip and Josephs, Oliver and Armony, Jorge L. and Frith, Chris D.},
doi = {10.1016/S0896-6273(00)00169-0},
file = {:home/farhad/PhD/Literature/1-s2.0-S0896627300001690-main.pdf:pdf},
issn = {08966273},
journal = {Neuron},
month = {dec},
number = {3},
pages = {991--999},
pmid = {11163282},
title = {{Auditory Processing across the Sleep-Wake Cycle}},
url = {https://linkinghub.elsevier.com/retrieve/pii/S0896627300001690},
volume = {28},
year = {2000}
}
@article{Nir2015,
abstract = {Sleep entails a disconnection from the external environment. By and large, sensory stimuli do not trigger behavioral responses and are not consciously perceived as they usually are in wakefulness. Traditionally, sleep disconnection was ascribed to a thalamic "gate," which would prevent signal propagation along ascending sensory pathways to primary cortical areas. Here, we compared single-unit and LFP responses in core auditory cortex as freely moving rats spontaneously switched between wakefulness and sleep states. Despite robust differences in baseline neuronal activity, both the selectivity and the magnitude of auditory-evoked responses were comparable across wakefulness, Nonrapid eye movement (NREM) and rapid eye movement (REM) sleep (pairwise differences {\textless}8{\%} between states). The processing of deviant tones was also compared in sleep and wakefulness using an oddball paradigm. Robust stimulus-specific adaptation (SSA) was observed following the onset of repetitive tones, and the strength of SSA effects (13-20{\%}) was comparable across vigilance states. Thus, responses in core auditory cortex are preserved across sleep states, suggesting that evoked activity in primary sensory cortices is driven by external physical stimuli with little modulation by vigilance state. We suggest that sensory disconnection during sleep occurs at a stage later than primary sensory areas.},
author = {Nir, Yuval and Vyazovskiy, Vladyslav V. and Cirelli, Chiara and Banks, Matthew I. and Tononi, Giulio},
doi = {10.1093/cercor/bht328},
file = {:home/farhad/PhD/Literature/bht328.pdf:pdf},
issn = {1460-2199},
journal = {Cereb. Cortex},
keywords = {Nir2015},
month = {may},
number = {5},
pages = {1362--1378},
pmid = {24323498},
title = {{Auditory responses and stimulus-specific adaptation in rat auditory cortex are preserved across NREM and REM sleep}},
url = {https://academic.oup.com/cercor/article-lookup/doi/10.1093/cercor/bht328},
volume = {25},
year = {2015}
}
@incollection{Baghdoyan2012,
author = {Baghdoyan, Helen A and Lydic, Ralph},
booktitle = {Basic Neurochem. Princ. Mol. Cell. Med. Neurobiol.},
chapter = {57},
doi = {10.1016/B978-0-12-374947-5.00067-5},
edition = {Eighth},
editor = {{Brady S. T.}, Siegel and {G. J., Albers R. W. and Price D. L.}, Eds},
file = {:home/farhad/PhD/Literature/The Neurochemistry of Sleep and Wakefulness .pdf:pdf},
isbn = {9780080959016},
pages = {982--999.},
publisher = {Elsevier},
title = {{The Neurochemistry of Sleep and Wakefulness}},
url = {http://dx.doi.org/10.1016/B978-0-12-374947-5.00067-5 https://linkinghub.elsevier.com/retrieve/pii/B9780123749475000675},
year = {2012}
}
@article{Massimini2005,
abstract = {When we fall asleep, consciousness fades yet the brain remains active. Why is this so? To investigate whether changes in cortical information transmission play a role, we used transcranial magnetic stimulation together with high-density electroencephalography and asked how the activation of one cortical area (the premotor area) is transmitted to the rest of the brain. During quiet wakefulness, an initial response (∼15 milliseconds) at the stimulation site was followed by a sequence of waves that moved to connected cortical areas several centimeters away. During non–rapid eye movement sleep, the initial response was stronger but was rapidly extinguished and did not propagate beyond the stimulation site. Thus, the fading of consciousness during certain stages of sleep may be related to a breakdown in cortical effective connectivity.},
author = {Massimini, Marcello and Ferrarelli, Fabio and Huber, Reto and Esser, Steve K and Singh, Harpreet and Tononi, Giulio},
doi = {10.1126/science.1117256},
file = {:home/farhad/PhD/Literature/tononibreakdown.pdf:pdf},
issn = {0036-8075},
journal = {Science (80-. ).},
month = {sep},
number = {5744},
pages = {2228 LP -- 2232},
title = {{Breakdown of Cortical Effective Connectivity During Sleep}},
url = {http://science.sciencemag.org/content/309/5744/2228.abstract https://www.sciencemag.org/lookup/doi/10.1126/science.1117256},
volume = {309},
year = {2005}
}
@article{Massimini2010,
abstract = {We recorded the electroencephalographic (EEG) responses evoked by transcranial magnetic stimulation (TMS) during the first rapid eye movement (REM) sleep episode of the night and we compared them with the responses obtained during previous wakefulness and NREM sleep. Confirming previous findings, upon falling into NREM sleep, cortical activations became more local and stereotypical, indicating a significant impairment of the intracortical dialogue. During REM sleep, a state in which subjects regain consciousness but are almost paralyzed, TMS triggered more widespread and differentiated patterns of cortical activation, that were similar to the ones observed in wakefulness. Similarly, TMS/hd-EEG may be used to probe the internal dialogue of the thalamocortical system in brain injured patients that are unable to move and communicate.},
author = {Massimini, M. and Ferrarelli, F. and Murphy, M. J. and Huber, R. and Riedner, B. A. and Casarotto, S. and Tononi, G.},
doi = {10.1080/17588921003731578},
file = {:home/farhad/PhD/Literature/nihms-187292.pdf:pdf},
issn = {1758-8928},
journal = {Cogn. Neurosci.},
month = {aug},
number = {3},
pages = {176--183},
title = {{Cortical reactivity and effective connectivity during REM sleep in humans}},
url = {https://www.ncbi.nlm.nih.gov/pmc/articles/PMC3624763/pdf/nihms412728.pdf https://linkinghub.elsevier.com/retrieve/pii/S0022202X15370834 http://www.tandfonline.com/doi/abs/10.1080/17588921003731578},
volume = {1},
year = {2010}
}
