# Supplementary material for: Computational Modeling of Information Propagation during the Sleep–Waking Cycle
Source: Biology (Basel). 2021 Sep 22;10(10):945. doi: 10.3390/biology10100945 (PMC8533346; doi:10.3390/biology10100945)
Supplement: Supplementary file 1 [file biology-10-00945-s001.zip › biology-1334040-supplementary/Definitions/Sleep.bib]

Automatically generated by Mendeley Desktop 1.19.6
Any changes to this file will be lost if it is regenerated by Mendeley.

BibTeX export options can be customized via Options -> BibTeX in Mendeley Desktop

@article{Jobst2017,
abstract = {Recent research has found that the human sleep cycle is characterised by changes in spatiotemporal patterns of brain activity. Yet, we are still missing a mechanistic explanation of the local neuronal dynamics underlying these changes. We used whole-brain computational modelling to study the differences in global brain functional connectivity and synchrony of fMRI activity in healthy humans during wakefulness and slow-wave sleep. We applied a whole-brain model based on the normal form of a supercritical Hopf bifurcation and studied the dynamical changes when adapting the bifurcation parameter for all brain nodes to best match wakefulness and slow-wave sleep. Furthermore, we analysed differences in effective connectivity between the two states. In addition to significant changes in functional connectivity, synchrony and metastability, this analysis revealed a significant shift of the global dynamic working point of brain dynamics, from the edge of the transition between damped to sustained oscillations during wakefulness, to a stable focus during slow-wave sleep. Moreover, we identified a significant global decrease in effective interactions during slow-wave sleep. These results suggest a mechanism for the empirical functional changes observed during slow-wave sleep, namely a global shift of the brain's dynamic working point leading to increased stability and decreased effective connectivity.},
author = {Jobst, Beatrice M. and Hindriks, Rikkert and Laufs, Helmut and Tagliazucchi, Enzo and Hahn, Gerald and Ponce-Alvarez, Adri{\'{a}}n and Stevner, Angus B. A. and Kringelbach, Morten L. and Deco, Gustavo},
doi = {10.1038/s41598-017-04522-x},
file = {:home/farhad/PhD/Literature/s41598-017-04522-x.pdf:pdf},
issn = {2045-2322},
journal = {Sci. Rep.},
month = {dec},
number = {1},
pages = {4634},
pmid = {28680119},
title = {{Increased Stability and Breakdown of Brain Effective Connectivity During Slow-Wave Sleep: Mechanistic Insights from Whole-Brain Computational Modelling}},
url = {http://www.nature.com/articles/s41598-017-04522-x},
volume = {7},
year = {2017}
}
@article{Friston2005,
abstract = {This article concerns the nature of evoked brain responses and the principles underlying their generation. We start with the premise that the sensory brain has evolved to represent or infer the causes of changes in its sensory inputs. The problem of inference is well formulated in statistical terms. The statistical fundaments of inference may therefore afford important constraints on neuronal implementation. By formulating the original ideas of Helmholtz on perception, in terms of modern-day statistical theories, one arrives at a model of perceptual inference and learning that can explain a remarkable range of neurobiological facts. It turns out that the problems of inferring the causes of sensory input (perceptual inference) and learning the relationship between input and cause (perceptual learning) can be resolved using exactly the same principle. Specifically, both inference and learning rest on minimizing the brain's free energy, as defined in statistical physics. Furthermore, inference and learning can proceed in a biologically plausible fashion. Cortical responses can be seen as the brain's attempt to minimize the free energy induced by a stimulus and thereby encode the most likely cause of that stimulus. Similarly, learning emerges from changes in synaptic efficacy that minimize the free energy, averaged over all stimuli encountered. The underlying scheme rests on empirical Bayes and hierarchical models of how sensory input is caused. The use of hierarchical models enables the brain to construct prior expectations in a dynamic and context-sensitive fashion. This scheme provides a principled way to understand many aspects of cortical organization and responses. The aim of this article is to encompass many apparently unrelated anatomical, physiological and psychophysical attributes of the brain within a single theoretical perspective. In terms of cortical architectures, the theoretical treatment predicts that sensory cortex should be arranged hierarchically, that connections should be reciprocal and that forward and backward connections should show a functional asymmetry (forward connections are driving, whereas backward connections are both driving and modulatory). In terms of synaptic physiology, it predicts associative plasticity and, for dynamic models, spike-timing-dependent plasticity. In terms of electrophysiology, it accounts for classical and extra classical receptive field effects and long-latency or endogenous components of evoked cortical responses. It predicts the attenuation of responses encoding prediction error with perceptual learning and explains many phenomena such as repetition suppression, mismatch negativity (MMN) and the P300 in electroencephalography. In psychophysical terms, it accounts for the behavioural correlates of these physiological phenomena, for example, priming and global precedence. The final focus of this article is on perceptual learning as measured with the MMN and the implications for empirical studies of coupling among cortical areas using evoked sensory responses. {\textcopyright} 2005 The Royal Society.},
author = {Friston, Karl},
doi = {10.1098/rstb.2005.1622},
file = {:home/farhad/PhD/Literature/rstb.2005.1622.pdf:pdf},
issn = {09628436},
journal = {Philos. Trans. R. Soc. B Biol. Sci.},
keywords = {Bayesian,Cortical,Generative models,Hierarchical,Inference,Predictive coding},
number = {1456},
pages = {815--836},
pmid = {15937014},
title = {{A theory of cortical responses}},
volume = {360},
year = {2005}
}
@article{Rainnie1994,
abstract = {Increased discharge activity of mesopontine cholinergic neurons participates in the production of electroencephalographic (EEG) arousal; such arousal diminishes as a function of the duration of prior wakefulness or of brain hyperthermia. Whole-cell and extracellular recordings in a brainstem slice show that mesopontine cholinergic neurons are under the tonic inhibitory control of endogenous adenosine, a neuromodulator released during brain metabolism. This inhibitory tone is mediated postsynaptically by an inwardly rectifying potassium conductance and by an inhibition of the hyperpolarization-activated current. These data provide a coupling mechanism linking neuronal control of EEG arousal with the effects of prior wakefulness, brain hyperthermia, and the use of the adenosine receptor blockers caffeine and theophylline.},
author = {Rainnie, D G and Grunze, H C and McCarley, R W and Greene, R W},
doi = {10.1126/science.8303279},
issn = {0036-8075},
journal = {Science},
keywords = {*Electroencephalography/drug effects,Adenosine/*physiology,Animals,Arousal/*physiology,Calcium/metabolism,Electric Conductivity,Female,Frontal Lobe/physiology,In Vitro Techniques,Male,Membrane Potentials,Neurons/*physiology,Parasympathetic Nervous System/*physiology,Potassium/metabolism,Rats},
language = {eng},
month = {feb},
number = {5147},
pages = {689--692},
title = {{Adenosine inhibition of mesopontine cholinergic neurons: implications for EEG arousal}},
url = {https://pubmed.ncbi.nlm.nih.gov/8303279 https://www.ncbi.nlm.nih.gov/pmc/articles/PMC3612520/},
volume = {263},
year = {1994}
}
@article{Koroma2020,
abstract = {Sleep leads to a disconnection from the external world. Even when sleepers regain consciousness during rapid eye movement (REM) sleep, little, if any, external information is incorporated into dream content [1–3]. While gating mechanisms might be at play to avoid interference on dreaming activity [4], a total disconnection from an ever-changing environment may prevent the sleeper from promptly responding to informative events (e.g., threat signals). In fact, a whole range of neural responses to external events turns out to be preserved during REM sleep [5–9]. Thus, it remains unclear whether external inputs are either processed or, conversely, gated during REM sleep. One way to resolve this issue is to consider the specific impact of eye movements (EMs) characterizing REM sleep. EMs are a reliable predictor of reporting a dream upon awakening [10, 11], and their absence is associated with a lower arousal threshold to external stimuli [12]. We thus hypothesized that the presence of EMs would selectively prevent the processing of informative stimuli, whereas periods of REM sleep devoid of EMs would be associated with the monitoring of external signals. By reconstructing speech in a multi-talker environment from electrophysiological responses, we show that informative speech is amplified over meaningless speech during REM sleep. Yet, at the precise timing of EMs, informative speech is, on the contrary, selectively suppressed. These results demonstrate the flexible amplification and suppression of sensory information during REM sleep and reveal the impact of EMs on the selective gating of informative stimuli during sleep. Sleepers are sensitive to stimuli during rapid eye movement (REM) sleep, yet how they protect internal activity from external interference is poorly described. Koroma et al. show that informative signals are overall selectively amplified during REM sleep but conversely selectively suppressed during eye movements, a marker of dreaming activity.},
author = {Koroma, Matthieu and Lacaux, C{\'{e}}lia and Andrillon, Thomas and Legendre, Guillaume and L{\'{e}}ger, Damien and Kouider, Sid},
doi = {10.1016/j.cub.2020.04.047},
file = {:home/farhad/PhD/Literature/PIIS0960982220305613.pdf:pdf},
issn = {09609822},
journal = {Curr. Biol.},
keywords = {EEG,REM sleep,attention,auditory processing,decoding,dreams,rapid eye movements,sleep,stimulus reconstruction},
month = {jun},
number = {12},
pages = {2411--2417.e3},
pmid = {32413310},
title = {{Sleepers selectively suppress informative inputs during rapid eye movements}},
url = {https://linkinghub.elsevier.com/retrieve/pii/S0960982220305613},
volume = {30},
year = {2020}
}
@article{Deurveilher2002,
abstract = {The suprachiasmatic nucleus (SCN) contains a master clock for most circadian rhythms in mammals, including daily sleep-wake cycles. The ventrolateral preoptic nucleus (VLPO) plays a key role in sleep generation and, as such, might be an important target of the SCN circadian signal. However, direct SCN projections to the VLPO are limited, suggesting that most of the SCN output to the VLPO might be conveyed indirectly. We examined this possibility by microinjecting selected known major targets of SCN efferents with biotinylated dextran-amine and/or cholera toxin B subunit, followed by analyses of retrograde labelling in the SCN and anterograde labelling in the VLPO. Retrograde labelling results confirmed that the medial preoptic area, subparaventricular zone, dorsomedial hypothalamic nucleus and posterior hypothalamic area all received projections from the SCN; these projections arose predominantly from the shell, as opposed to the core, of the SCN. Anterograde labelling results indicated that these same nuclei also projected to the VLPO, mainly its medial and ventral aspects. Comparison of the results of injections of similar sizes across different target groups indicated that the rostral part of the medial preoptic area and the caudal part of the dorsomedial hypothalamic nucleus were particularly noteworthy for the abundance of both SCN source neurons and efferent fibres and terminals in the VLPO. These results suggest that the SCN might provide indirect input to the VLPO via the medial preoptic area and the dorsomedial hypothalamic nucleus, and that these indirect neuronal pathways might play a major role in circadian control of sleep-wake cycles.},
author = {Deurveilher, Samuel and Burns, Joan and Semba, Kazue},
doi = {10.1046/j.1460-9568.2002.02196.x},
file = {:home/farhad/PhD/Literature/deurveilher2002.pdf:pdf},
issn = {0953816X},
journal = {Eur. J. Neurosci.},
keywords = {Biotinylated dextran-amine,Cholera toxin B subunit,Circadian rhythm,Hypothalamus,Preoptic area,Sleep},
month = {oct},
number = {7},
pages = {1195--1213},
title = {{Indirect projections from the suprachiasmatic nucleus to the ventrolateral preoptic nucleus: a dual tract-tracing study in rat}},
url = {http://doi.wiley.com/10.1046/j.1460-9568.2002.02196.x},
volume = {16},
year = {2002}
}
@article{DeSaintHilaire2000,
abstract = {To test the hypothesis that biogenic amines of the prefrontal cortex are involved in state-dependent cortical and behavioural activation, changes in extracellular levels of serotonin (5-HT), dopamine (DA), and noradrenaline (NA) were determined during the sleep-wake cycle in freely moving rats using microdialysis probes with parallel EEG recording. Serotonin gradually increased up to 450{\%} during wakefulness (W) as compared to slow wave sleep (SWS), before decreasing toward stable levels during the next episode of SWS. Dopamine and its metabolite homovanillic acid (HVA) were reduced during W as compared to SWS. Although contradictory with the generally admitted enhancement of DA activity related to vigilance, this may be due to the particular role of DA neurons in the prefrontal cortex. However, DA and HVA showed dramatic changes announcing the transition between SWS and W. During paradoxical sleep (PS), DA and 5-HT showed complex changes, the direction of which depended on whether PS was followed by SWS or W. Biogenic amines of the prefrontal cortex are probably involved in cortical and behavioural activation. (C) 2000 Lippincott Williams and Wilkins.},
author = {Hilaire, Zara de Saint and Orosco, Martine and Rouch, Claude and Python, Agathe and Nicolaidis, Stylianos},
doi = {10.1097/00001756-200006050-00005},
file = {:home/farhad/PhD/Literature/hilaire2000.pdf:pdf},
issn = {0959-4965},
journal = {Neuroreport},
keywords = {Dopamine,Microdialysis,Noradrenaline,Prefrontal cortex,Serotonin,Sleep/wake cycles},
month = {jun},
number = {8},
pages = {1619--1624},
pmid = {10852212},
title = {{Neuromodulation of the prefrontal cortex during sleep}},
url = {http://journals.lww.com/00001756-200006050-00005},
volume = {11},
year = {2000}
}
@article{Tononi2008,
abstract = {The science of consciousness has made great strides by focusing on the behavioural and neuronal correlates of experience. However, while such correlates are important for progress to occur, they are not enough if we are to understand even basic facts, for example, why the cerebral cortex gives rise to consciousness but the cerebellum does not, though it has even more neurons and appears to be just as complicated. Moreover, correlates are of little help in many instances where we would like to know if consciousness is present: patients with a few remaining islands of functioning cortex, preterm infants, non-mammalian species and machines that are rapidly outperforming people at driving, recognizing faces and objects, and answering difficult questions. To address these issues, we need not only more data but also a theory of consciousness—one that says what experience is and what type of physical systems can have it. Integrated information theory (IIT) does so by starting from experience itself via five phenomenological axioms: intrinsic existence, composition, information, integration and exclusion . From these it derives five postulates about the properties required of physical mechanisms to support consciousness. The theory provides a principled account of both the quantity and the quality of an individual experience (a quale), and a calculus to evaluate whether or not a particular physical system is conscious and of what. Moreover, IIT can explain a range of clinical and laboratory findings, makes a number of testable predictions and extrapolates to a number of problematic conditions. The theory holds that consciousness is a fundamental property possessed by physical systems having specific causal properties. It predicts that consciousness is graded, is common among biological organisms and can occur in some very simple systems. Conversely, it predicts that feed-forward networks, even complex ones, are not conscious, nor are aggregates such as groups of individuals or heaps of sand. Also, in sharp contrast to widespread functionalist beliefs, IIT implies that digital computers, even if their behaviour were to be functionally equivalent to ours, and even if they were to run faithful simulations of the human brain, would experience next to nothing.},
author = {Tononi, Giulio},
doi = {10.2307/25470707},
file = {:home/farhad/PhD/Literature/25470707.pdf:pdf},
issn = {0006-3185},
journal = {Biol. Bull.},
month = {dec},
number = {3},
pages = {216--242},
title = {{Consciousness as Integrated Information: a Provisional Manifesto}},
url = {https://www.journals.uchicago.edu/doi/10.2307/25470707 https://royalsocietypublishing.org/doi/10.1098/rstb.2014.0167},
volume = {215},
year = {2008}
}
@article{Timme2018,
abstract = {Understanding how neural systems integrate, encode, and compute information is central to understanding brain function. Frequently, data from neuroscience experiments are multivariate, the interactions between the variables are nonlinear, and the landscape of hypothesized or possible interactions between variables is extremely broad. Information theory is well suited to address these types of data, as it possesses multivariate analysis tools, it can be applied to many different types of data, it can capture nonlinear interactions, and it does not require assumptions about the structure of the underlying data (i.e., it is model independent). In this article, we walk through the mathematics of information theory along with common logistical problems associated with data type, data binning, data quantity requirements, bias, and significance testing. Next, we analyze models inspired by canonical neuroscience experiments to improve understanding and demonstrate the strengths of information theory analyses. To facilitate the use of information theory analyses, and an understanding of how these analyses are implemented, we also provide a free MATLAB software package that can be applied to a wide range of data from neuroscience experiments, as well as from other fields of study.},
author = {Timme, Nicholas M. and Lapish, Christopher},
doi = {10.1523/ENEURO.0052-18.2018},
file = {:home/farhad/PhD/Literature/ENEURO.0052-18.2018.pdf:pdf},
issn = {2373-2822},
journal = {eneuro},
keywords = {Information flow,Information theory,Mutual information,Neural computation,Neural encoding,Transfer entropy},
month = {may},
number = {3},
pages = {ENEURO.0052--18.2018},
pmid = {30211307},
title = {{A Tutorial for Information Theory in Neuroscience}},
url = {http://eneuro.org/lookup/doi/10.1523/ENEURO.0052-18.2018},
volume = {5},
year = {2018}
}
@article{Vyazovskiy2014,
abstract = {Study Objective: Upon awakening from sleep, a fully awake brain state is not reestablished immediately, but the origin and physiological properties of the distinct brain state during the first min after awakening are unclear. To investigate whether neuronal firing immediately upon arousal is different from the remaining part of the waking episode, we recorded and analyzed the dynamics of cortical neuronal activity in the first 15 min after spontaneous awakenings in freely moving rats and mice. Design: Intracortical recordings of the local field potential and neuronal activity in freely-moving mice and rats. Setting: Basic sleep research laboratory. Patients or Participants: WKY adult male rats, C57BL/6 adult male mice. Interventions: N/A. Measurements and Results: In both species the average population spiking activity upon arousal was initially low, though substantial variability in the dynamics of firing activity was apparent between individual neurons. A distinct population of neurons was found that was virtually silent in the first min upon awakening. The overall lower population spiking initially after awakening was associated with the occurrence of brief periods of generalized neuronal silence (OFF periods), whose frequency peaked immediately after awakening and then progressively declined. OFF periods incidence upon awakening was independent of ongoing locomotor activity but was sensitive to immediate preceding sleep/wake history. Notably, in both rats and mice if sleep before a waking episode was enriched in rapid eye movement sleep, the incidence of OFF periods was initially higher as compared to those waking episodes preceded mainly by nonrapid eye movement sleep. Conclusion: We speculate that an intrusion of sleep-like patterns of cortical neuronal activity into the wake state immediately after awakening may account for some of the changes in the behavior and cognitive function typical of what is referred to as sleep inertia.},
author = {Vyazovskiy, Vladyslav V. and Cui, Nanyi and Rodriguez, Alexander V. and Funk, Chadd and Cirelli, Chiara and Tononi, Giulio},
doi = {10.5665/sleep.3926},
file = {:home/farhad/PhD/Literature/aasm.37.8.1337.pdf:pdf},
issn = {0161-8105},
journal = {Sleep},
keywords = {Cortical neuronal activity,Mice,Rats,Sleep,Sleep inertia},
month = {aug},
number = {8},
pages = {1337--1347},
pmid = {25083014},
title = {{The Dynamics of Cortical Neuronal Activity in the First Minutes after Spontaneous Awakening in Rats and Mice}},
url = {https://academic.oup.com/sleep/article/37/8/1337/2416880},
volume = {37},
year = {2014}
}
@article{Phillips2007,
abstract = {A quantitative, physiology-based model of the ascending arousal system is developed, using continuum neuronal population modeling, which involves averaging properties such as firing rates across neurons in each population. The model includes the ventrolateral preoptic area (VLPO), where circadian and homeostatic drives enter the system, the monoaminergic and cholinergic nuclei of the ascending arousal system, and their interconnections. The human sleep-wake cycle is governed by the activities of these nuclei, which modulate the behavioral state of the brain via diffuse neuromodulatory projections. The model parameters are not free since they correspond to physiological observables. Approximate parameter bounds are obtained by requiring consistency with physiological and behavioral measures, and the model replicates the human sleep-wake cycle, with physiologically reasonable voltages and firing rates. Mutual inhibition between the wake-promoting monoaminergic group and sleep-promoting VLPO causes ''flip-flop'' behavior, with most time spent in 2 stable steady states corresponding to wake and sleep, with transitions between them on a timescale of a few minutes. The model predicts hysteresis in the sleep-wake cycle, with a region of bistability of the wake and sleep states. Reducing the monoaminergic-VLPO mutual inhibition results in a smaller hysteresis loop. This makes the model more prone to wake-sleep transitions in both directions and makes the states less distinguishable, as in narcolepsy. The model behavior is robust across the constrained parameter ranges, but with sufficient flexibility to describe a wide range of observed phenomena. {\textcopyright} 2007 Sage Publications.},
author = {Phillips, A.J. K. and Robinson, P.A.},
doi = {10.1177/0748730406297512},
file = {:home/farhad/PhD/Literature/0748730406297512.pdf:pdf},
issn = {0748-7304},
journal = {J. Biol. Rhythms},
keywords = {Brainstem,Computational model,Diurnal cycle,Mathematical model,Narcolepsy,Sleep},
month = {apr},
number = {2},
pages = {167--179},
title = {{A quantitative model of sleep-wake dynamics based on the physiology of the brainstem ascending arousal system}},
url = {http://journals.sagepub.com/doi/10.1177/0748730406297512},
volume = {22},
year = {2007}
}
@article{Kemp2001,
abstract = {The aims of this paper are to provide a comprehensive and up to date review of the mechanisms of induction and expression of long-term depression (LTD) of synaptic transmission. The review will focus largely on homosynaptic LTD and other forms of LTD will be considered only where appropriate for a fuller understanding of LTD mechanisms. We shall concentrate on what are felt to be some of the most interesting recent findings concerning LTD in the central nervous system. Wherever possible we shall try to consider some of the disparities in results and possible reasons for these. Finally, we shall briefly consider some of the possible functional consequences of LTD for normal physiological function. {\textcopyright} 2001 Elsevier Science Ltd. All rights reserved.},
author = {Kemp, Nicola and Bashir, Zafar I.},
doi = {10.1016/S0301-0082(01)00013-2},
file = {:home/farhad/PhD/Literature/1-s2.0-S0301008201000132-main.pdf:pdf},
issn = {03010082},
journal = {Prog. Neurobiol.},
number = {4},
pages = {339--365},
pmid = {11527572},
title = {{Long-term depression: A cascade of induction and expression mechanisms}},
volume = {65},
year = {2001}
}
@article{BlissT.V.P.&Collingridge1993,
abstract = {See. Artical},
author = {{Bliss, T.V.P. {\&} Collingridge}, G.L.},
file = {:home/farhad/PhD/Literature/361031a0.pdf:pdf},
journal = {Nature},
pages = {31--39},
title = {{A synaptic model of memory: LTP in the hippocampus}},
volume = {361},
year = {1993}
}
@incollection{Jones2005,
author = {Jones, Barbara E.},
booktitle = {Princ. Pract. Sleep Med.},
doi = {10.1016/B0-72-160797-7/50018-5},
edition = {Fourth Edi},
file = {:home/farhad/PhD/Literature/AS2562802542182401438113382228{\_}content{\_}1.pdf:pdf},
isbn = {0721607977},
month = {dec},
number = {December 2005},
pages = {136--153},
publisher = {Elsevier},
title = {{Basic Mechanisms of Sleep-Wake States}},
url = {http://dx.doi.org/10.1016/B0-7216-0797-7/50018-5 https://linkinghub.elsevier.com/retrieve/pii/B0721607977500185},
year = {2005}
}
@article{Moruzzi1949a,
abstract = {Stimulation of brain stem reticular formation (cat) blocks the synchronized discharges in the EEG which then shows a low voltage fast activation pattern. The response is mediated by the brain stem reticular formation and does not involve traditional ascending or descending pathways. Low voltage high frequency stimulation is most effective, and the changes are best seen in spontaneous drowsiness or under chloralosane anesthesia. The secondary cortical response and local strychnine spikes are not affected by reticular activation; sensory after-discharge and the cortical recruiting response are generally reduced. The effects of reticular stimulation may be mediated by the diffuse thalamic projection system, which may likewise be involved in the maintenance of the waking state. The possible role of these systems in sleep, anesthesia, trauma and pathology is considered at some length. (PsycINFO Database Record (c) 2016 APA, all rights reserved)},
address = {Netherlands},
author = {Moruzzi, G and Magoun, H.W.},
doi = {10.1016/0013-4694(49)90219-9},
file = {:home/farhad/PhD/Literature/moruzzi1949.pdf:pdf},
isbn = {0013-4694(Print)},
issn = {00134694},
journal = {Electroencephalogr. Clin. Neurophysiol.},
month = {jan},
number = {1-4},
pages = {455--473},
publisher = {Elsevier Science},
title = {{Brain stem reticular formation and activation of the EEG}},
url = {http://doi.org/10.1016/j.clinph.2019.10.006 https://linkinghub.elsevier.com/retrieve/pii/0013469449902199},
volume = {1},
year = {1949}
}
@article{Cooke2006,
abstract = {Long-term potentiation (LTP) is a well-characterized form of synaptic plasticity that fulfils many of the criteria for a neural correlate of memory. LTP has been studied in a variety of animal models and, in rodents in particular, there is now a strong body of evidence demonstrating common underlying molecular mechanisms in LTP and memory. Results are beginning to emerge from studies of neural plasticity in humans. This review will summarize findings demonstrating that synaptic LTP can be induced in human CNS tissue and that rodent and human LTP probably share similar molecular mechanisms. We will also discuss the application of non-invasive stimulation techniques to awake human subjects to induce LTP-like long-lasting changes in localized neural activity. These techniques have potential therapeutic application in manipulating neural plasticity to treat a variety of conditions, including depression, Parkinson's disease, epilepsy and neuropathic pain. {\textcopyright} The Author (2006). Published by Oxford University Press on behalf of the Guarantors of Brain. All rights reserved.},
author = {Cooke, S. F. and Bliss, T. V.P.},
doi = {10.1093/brain/awl082},
file = {:home/farhad/PhD/Literature/awl082.pdf:pdf},
issn = {14602156},
journal = {Brain},
keywords = {Interventional paired associative stimulation,Long-term depression,Long-term potentiation,NMDA receptor,Transcranial magnetic stimulation},
number = {7},
pages = {1659--1673},
pmid = {16672292},
title = {{Plasticity in the human central nervous system}},
volume = {129},
year = {2006}
}
@article{Bayne2019,
abstract = {Eleven authors with disparate relevant backgrounds give their view on what is meant by the word “cognition”.},
author = {Bayne, Tim and Brainard, David and Byrne, Richard W. and Chittka, Lars and Clayton, Nicky and Heyes, Cecilia and Mather, Jennifer and {\"{O}}lveczky, Bence and Shadlen, Michael and Suddendorf, Thomas and Webb, Barbara},
doi = {10.1016/j.cub.2019.05.044},
file = {:home/farhad/PhD/Literature/j.cub.2019.05.044.pdf:pdf},
issn = {09609822},
journal = {Curr. Biol.},
month = {jul},
number = {13},
pages = {R608--R615},
pmid = {31287972},
publisher = {Elsevier},
title = {{What is cognition?}},
url = {http://dx.doi.org/10.1016/j.cub.2019.05.044 https://linkinghub.elsevier.com/retrieve/pii/S0960982219306141},
volume = {29},
year = {2019}
}
@article{Morairty2004,
abstract = {The ventrolateral preoptic area of the hypothalamus (VLPO) contains a population of sleep-active neurons and is hypothesized to be an important part of the somnogenic process. Adenosine (AD) is an endogenous sleep-promoting factor and may play an important role in promoting natural sleep. We hypothesize that AD may promote sleep, in part, by activating the VLPO sleep-active neurons. Although, in the CNS, AD is generally regarded as an inhibitory neuromodulator, it is possible for AD to be directly excitatory via A2 receptors or indirectly via disinhibition. In order to test the hypotheses that AD can excite VLPO neurons we made intracellular recordings from the VLPO in vitro and examined the effects of AD on VLPO neural activity. Whole cell patch-clamp recordings were obtained from rat brain slices and drugs were bath applied. VLPO neurons were electrophysiologically heterogeneous. Depolarizing current steps elicited rhythmic firing (25 of 57), spike frequency adaptation or accommodation (24 of 57), or an unusual burst firing response (eight of 57). Spontaneous synaptic activity was pronounced in most recorded neurons and consisted of either fast excitatory post-synaptic potentials/currents (EPSP/C's) and/or fast inhibitory post-synaptic potentials/currents (IPSP/C's). The IPSC's were fully blocked by 30 $\mu$M bicuculline suggesting they are GABA A-mediated events, and the EPSC's were blocked by 40 $\mu$M DNQX suggesting they are mediated by the AMPA subtype of glutamate receptor (five of five). AD (20-100 $\mu$M) reduced the frequency of spontaneous IPSC's in 11 of 17 VLPO neurons (28-100{\%}; mean reduction=63{\%}) without significant effects on resting membrane potential. IPSC was unaffected in five neurons and one neuron displayed increases in spontaneous IPSC's. In contrast, AD decreased EPSC frequency in seven cells (36-73{\%}; mean=59{\%}), increased frequency in five cells (30-236{\%}; mean 83{\%}) and had no effect in six cells. AD application increased the firing rate in two of four cells tested. These data are consistent with the hypothesis that one mechanism which AD may promote sleep is by blocking inhibitory inputs on VLPO sleep-active neurons. {\textcopyright} 2003 Published by Elsevier Ltd on behalf of IBRO.},
author = {Morairty, S. and Rainnie, D. and McCarley, R. and Greene, R.},
doi = {10.1016/j.neuroscience.2003.08.066},
file = {:home/farhad/PhD/Literature/1-s2.0-S0306452203006705-main.pdf:pdf},
issn = {03064522},
journal = {Neuroscience},
keywords = {Brain slice,GABA,Rat,Whole-cell patch clamp},
month = {jan},
number = {2},
pages = {451--457},
title = {{Disinhibition of ventrolateral preoptic area sleep-active neurons by adenosine: a new mechanism for sleep promotion}},
url = {https://linkinghub.elsevier.com/retrieve/pii/S0306452203006705},
volume = {123},
year = {2004}
}
@article{Bastuji2020,
abstract = {Key points: Sleep spindles have recently been shown to occur not only across multiple neocortical regions but also locally in restricted cortical areas. Here we show that local spindles are indeed present in the human posterior thalamus. Thalamic local spindles had lower spectral power than non-local ones. While non-local thalamic spindles had equal local and non-local cortical counterparts, local thalamic spindles had significantly more local cortical counterparts (i.e. occurring in a single cortical site). The preferential association of local thalamic and cortical spindles supports the notion of thalamocortical loops functioning in a modular way. Abstract: Sleep spindles are believed to subserve many sleep-related functions, from memory consolidation to cortical development. Recent data using intracerebral recordings in humans have shown that they occur across multiple neocortical regions but may also be spatially restricted to specific brain areas (local spindles). The aim of this study was to characterize spindles at the level of the human posterior thalamus, with the hypothesis that, besides the global thalamic spindling activity usually observed, local spindles could also be present in the thalamus. Using intracranial, time-frequency EEG recordings in 17 epileptic patients, we assessed the distribution of thalamic spindles during natural sleep stages N2 and N3 in six thalamic nuclei. Local spindles (i.e. spindles present in a single pair of recording contacts) were observed in all the thalamic regions explored, and compared with non-local spindles in terms of intrinsic properties and cortical counterparts. Thalamic local and non-local spindles did not differ in density, frequency or duration, but local spindles had lower spectral power than non-local ones. Each thalamic spindle had a cortical counterpart. While non-local thalamic spindles had equal cortical local and non-local counterparts, local thalamic spindles had significantly more local cortical counterparts (i.e. occurring in a single cortical site). The preferential association of local thalamic and cortical spindles supports the notion of thalamocortical loops functioning in a modular way.},
author = {Bastuji, H{\'{e}}l{\`{e}}ne and Lamouroux, Pierre and Villalba, Manon and Magnin, Michel and Garcia-Larrea, Luis},
doi = {10.1113/JP279045},
file = {:home/farhad/PhD/Literature/JP279045.pdf:pdf},
issn = {14697793},
journal = {J. Physiol.},
keywords = {human,intracerebral EEG,local sleep,sleep spindle,thalamus},
number = {11},
pages = {2109--2124},
pmid = {32118292},
title = {{Local sleep spindles in the human thalamus}},
volume = {598},
year = {2020}
}
@article{Marder2002,
abstract = {All network dynamics emerge from the complex interaction between the intrinsic membrane properties of network neurons and their synaptic connections. Nervous systems contain numerous amines and neuropeptides that function to both modulate the strength of synaptic connections and the intrinsic properties of network neurons. Consequently network dynamics can be tuned and configured in different ways, as a function of the actions of neuromodulators. General principles of the organization of modulatory systems in nervous systems include: (a) many neurons and networks are multiply modulated, (b) there is extensive convergence and divergence in modulator action, and (c) some modulators may be released extrinsically to the modulated circuit, while others may be released by some of the circuit neurons themselves, and act intrinsically. Some of the computational consequences of these features of modulator action are discussed.},
author = {Marder, Eve and Thirumalai, Vatsala},
doi = {10.1016/s0893-6080(02)00043-6},
file = {:home/farhad/PhD/Literature/Marder{\_}Prinz{\_}Neural{\_}Networks{\_}2002.pdf:pdf},
journal = {Neural Networks},
keywords = {cotransmission,dynamic clamp,neuromodulator,stomatogastric ganglion},
pages = {479--493},
title = {{Cellular , synaptic and network effects of neuromodulation}},
volume = {15},
year = {2002}
}
@article{Neske2016,
abstract = {During even the most quiescent behavioral periods, the cortex and thalamus express rich spontaneous activity in the form of slow ({\textless}1 Hz), synchronous network state transitions. Throughout this so-called slow oscillation, cortical and thalamic neurons fluctuate between periods of intense synaptic activity (Up states) and almost complete silence (Down states). The two decades since the original characterization of the slow oscillation in the cortex and thalamus have seen considerable advances in deciphering the cellular and network mechanisms associated with this pervasive phenomenon. There are, nevertheless, many questions regarding the slow oscillation that await more thorough illumination, particularly the mechanisms by which Up states initiate and terminate, the functional role of the rhythmic activity cycles in unconscious or minimally conscious states, and the precise relation between Up states and the activated states associated with waking behavior. Given the substantial advances in multineuronal recording and imaging methods in both in vivo and in vitro preparations, the time is ripe to take stock of our current understanding of the slow oscillation and pave the way for future investigations of its mechanisms and functions. My aim in this Review is to provide a comprehensive account of the mechanisms and functions of the slow oscillation, and to suggest avenues for further exploration.},
author = {Neske, Garrett T.},
doi = {10.3389/fncir.2015.00088},
file = {:home/farhad/PhD/Literature/Neske-2016-Frontiers{\_}in{\_}Neural{\_}Circuits.pdf:pdf},
issn = {16625110},
journal = {Front. Neural Circuits},
keywords = {Cortex,Sleep,Slow oscillation,Thalamus,Up state},
number = {JAN2016},
pages = {1--25},
pmid = {26834569},
title = {{The slow oscillation in cortical and thalamic networks: Mechanisms and functions}},
volume = {9},
year = {2016}
}
@book{Roberto2016,
abstract = {It has been 6 years since the publication of the first edition of Circadian Physiology . Based on sales figures and com- ments from readers, it seems clear that the book achieved its goal of serving as a concise but rigorous review of basic and applied research on circadian rhythms. Its accessible language and minimal requirement of background knowl- edge have allowed it to serve both as a brief handbook for experienced life scientists expanding their research efforts into the study of circadian rhythms and as a short textbook for},
author = {{Roberto Refinetti}},
booktitle = {CRC Press},
edition = {Second Edi},
file = {:home/farhad/PhD/Literature/Roberto Refinetti  Ph.D. - Circadian Physiology, Second Edition (2005, CRC Press) - libgen.lc.pdf:pdf},
isbn = {0-8493-2233-2 (alk.},
month = {oct},
title = {{Circadian physiology}},
url = {http://journals.lww.com/00024382-200116040-00017},
year = {2005}
}
@article{Daan1984,
abstract = {A model for the timing of human sleep is presented. It is based on a sleep-regulating variable (S)--possibly, but not necessarily, associated with a neurochemical substance--which increases during wakefulness and decreases during sleep. Sleep onset is triggered when S approaches an upper threshold (H); awakening occurs when S reaches a lower threshold (L). The thresholds show a circadian rhythm controlled by a single circadian pacemaker. Time constants of the S process were derived from rates of change of electroencephalographic (EEG) power density during regular sleep and during recovery from sleep deprivation. The waveform of the circadian threshold fluctuations was derived from spontaneous wake-up times after partial sleep deprivation. The model allows computer simulations of the main phenomena of human sleep timing, such as 1) internal desynchronization in the absence of time cues, 2) sleep fragmentation during continuous bed rest, and 3) circadian phase dependence of sleep duration during isolation from time cues, recovery from sleep deprivation, and shift work. The model shows that the experimental data are consistent with the concept of a single circadian pacemaker in humans. It has implications for the understanding of sleep as a restorative process and its timing with respect to day and night.},
author = {Daan, S. and Beersma, D. G.M. and Borbely, A. A.},
doi = {10.1152/ajpregu.1984.246.2.R161},
file = {:home/farhad/PhD/Literature/ajpregu.1984.246.2.r161.pdf:pdf},
issn = {0363-6119},
journal = {Am. J. Physiol. Integr. Comp. Physiol.},
month = {feb},
number = {2},
pages = {R161--R183},
pmid = {6696142},
title = {{Timing of human sleep: recovery process gated by a circadian pacemaker}},
url = {https://www.physiology.org/doi/10.1152/ajpregu.1984.246.2.R161},
volume = {246},
year = {1984}
}
@article{McCormick1992,
author = {McCormick, David A.},
doi = {10.1016/0301-0082(92)90012-4},
file = {:home/farhad/PhD/Literature/0301-0082{\%}2892{\%}2990012-4.pdf:pdf},
issn = {03010082},
journal = {Prog. Neurobiol.},
month = {oct},
number = {4},
pages = {337--388},
pmid = {1354387},
title = {{Neurotransmitter actions in the thalamus and cerebral cortex and their role in neuromodulation of thalamocortical activity}},
url = {https://linkinghub.elsevier.com/retrieve/pii/0301008292900124},
volume = {39},
year = {1992}
}
@incollection{SanMiguel2000a,
abstract = {The study of the effects of noise and fluctuations is a well established subject in several different disciplines ranging from pure mathematics (stochastic processes) to physics (fluctuations) and electrical engineering (noise and radiophysics). In traditional statistical physics, fluctuations are of thermal origin giving rise to small departures from a mean value. They tend to zero as one approaches the thermodynamic limit in which different statistical descriptions (different ensembles) become equivalent. Likewise, in more applied contexts fluctuations or noise are usually regarded as small corrections to a deterministic (noise free) behavior that degrades a signal-to-noise ratio or can cause transmission errors. In such framework fluctuations are a correction that can be usually dealt with through some sort of linearization of dynamics around a mean or noise free dynamics. A different point of view about fluctuations emerges, for example, in the study of critical phenomena in the 1970's. The statistical physics description of these phenomena requires a formulation appropriate for a system dominated by fluctuations and nonlinear it ies. A linear theory only identifies the existence of a critical point by a divergence of fluctuations.},
address = {Dordrecht},
author = {{San Miguel}, Maxi and Toral, Ra{\'{u}}l},
booktitle = {Instab. Nonequilibrium Struct. VI},
doi = {10.1007/978-94-011-4247-2_2},
editor = {Tirapegui, Enrique and Mart{\'{i}}nez, Javier and Tiemann, Rolando},
file = {:home/farhad/PhD/Literature/[Nonlinear Phenomena and Complex Systems 5] Marc Brachet (auth.), Enrique Tirapegui, Javier Mart{\'{i}}nez, Rolando Tiemann (eds.) - Instabilities and Nonequilibrium Structures VI (2000, Springer Netherlands) - libgen.lc.pdf:pdf},
isbn = {978-94-011-4247-2},
pages = {35--127},
publisher = {Springer Netherlands},
title = {{Stochastic Effects in Physical Systems}},
url = {https://doi.org/10.1007/978-94-011-4247-2{\_}2 http://link.springer.com/10.1007/978-94-011-4247-2{\_}2},
year = {2000}
}
@article{Buzsaki2004,
abstract = {How does the brain orchestrate perceptions, thoughts and actions from the spiking activity of its neurons? Early single-neuron recording research treated spike pattern variability as noise that needed to be averaged out to reveal the brain's representation of invariant input. Another view is that variability of spikes is centrally coordinated and that this brain-generated ensemble pattern in cortical structures is itself a potential source of cognition. Large-scale recordings from neuronal ensembles now offer the opportunity to test these competing theoretical frameworks. Currently, wire and micro-machined silicon electrode arrays can record from large numbers of neurons and monitor local neural circuits at work. Achieving the full potential of massively parallel neuronal recordings, however, will require further development of the neuron-electrode interface, automated and efficient spike-sorting algorithms for effective isolation and identification of single neurons, and new mathematical insights for the analysis of network properties.},
author = {Buzs{\'{a}}ki, Gy{\"{o}}rgy},
doi = {10.1038/nn1233},
file = {:home/farhad/PhD/Literature/Buzsaki2004NatNeurosci.pdf:pdf},
issn = {10976256},
journal = {Nat. Neurosci.},
number = {5},
pages = {446--451},
pmid = {15114356},
title = {{Large-scale recording of neuronal ensembles}},
volume = {7},
year = {2004}
}
@article{Buzsaki2012,
abstract = {Neuronal activity in the brain gives rise to transmembrane currents that can be measured in the extracellular medium. Although the major contributor of the extracellular signal is the synaptic transmembrane current, other sources-including Na+ and Ca2+ spikes, ionic fluxes through voltage-and ligand-gated channels, and intrinsic membrane oscillations-can substantially shape the extracellular field. High-density recordings of field activity in animals and subdural grid recordings in humans, combined with recently developed data processing tools and computational modelling, can provide insight into the cooperative behaviour of neurons, their average synaptic input and their spiking output, and can increase our understanding of how these processes contribute to the extracellular signal. {\textcopyright} 2012 Macmillan Publishers Limited. All rights reserved.},
author = {Buzs{\'{a}}ki, Gy{\"{o}}rgy and Anastassiou, Costas A. and Koch, Christof},
doi = {10.1038/nrn3241},
file = {:home/farhad/PhD/Literature/nrn3241.pdf:pdf},
issn = {1471003X},
journal = {Nat. Rev. Neurosci.},
number = {6},
pages = {407--420},
pmid = {22595786},
publisher = {Nature Publishing Group},
title = {{The origin of extracellular fields and currents-EEG, ECoG, LFP and spikes}},
volume = {13},
year = {2012}
}
@article{Esser2009,
abstract = {Effective connectivity between cortical areas decreases during slow wave sleep. This decline can be observed in the reduced interareal propagation of activity evoked either directly in cortex by transcranial magnetic stimulation (TMS) or by sensory stimulation. We present here a large-scale model of the thalamocortical system that is capable of reproducing these experimental observations. This model was constructed according to a large number of physiological and anatomical constraints and includes over 30,000 spiking neurons interconnected by more than 5 million synaptic connections and organized into three cortical areas. By simulating the different effects of arousal promoting neuromodulators, the model can produce a waking or a slow wave sleep-like mode. In this work, we also seek to explain why intercortical signal transmission decreases in slow wave sleep. The traditional explanation for reduced brain responses during this state, a thalamic gate, cannot account for the reduced propagation between cortical areas. Therefore we propose that a cortical gate is responsible for this diminished intercortical propagation. We used our model to test three candidate mechanisms that might produce a cortical gate during slow wave sleep: a propensity to enter a local down state following perturbation, which blocks the propagation of activity to other areas, increases in potassium channel conductance that reduce neuronal responsiveness, and a shift in the balance of synaptic excitation and inhibition toward inhibition, which decreases network responses to perturbation. Of these mechanisms, we find that only a shift in the balance of synaptic excitation and inhibition can account for the observed in vivo response to direct cortical perturbation as well as many features of spontaneous sleep.},
author = {Esser, Steve K. and Hill, Sean and Tononi, Giulio},
doi = {10.1152/jn.00059.2009},
file = {:home/farhad/PhD/Literature/jn.00059.2009.pdf:pdf},
issn = {0022-3077},
journal = {J. Neurophysiol.},
month = {oct},
number = {4},
pages = {2096--2111},
title = {{Breakdown of effective connectivity during slow wave sleep: investigating the mechanism underlying a cortical gate using large-scale modeling}},
url = {https://www.physiology.org/doi/10.1152/jn.00059.2009},
volume = {102},
year = {2009}
}
@article{Brozovic2008,
abstract = {Gain modulation, in which the sensitivity of a neural response to one input is modified by a second input, is studied at single-neuron and network levels. At the single neuron level, gain modulation can arise if the two inputs are subject to a direct multiplicative interaction. Alternatively, these inputs can be summed in a linear manner by the neuron and gain modulation can arise, instead, from a nonlinear input-output relationship. We derive a mathematical constraint that can distinguish these two mechanisms even though they can look very similar, provided sufficient data of the appropriate type are available. Previously, it has been shown in coordinate transformation studies that artificial neurons with sigmoid transfer functions can acquire a nonlinear additive form of gain modulation through learning-driven adjustment of synaptic weights. We use the constraint derived for single-neuron studies to compare responses in this network with those of another network model based on a biologically inspired transfer function that can support approximately multiplicative interactions. {\textcopyright} Springer Science+Business Media, LLC 2007.},
author = {Brozovi{\'{c}}, M. and Abbott, L. F. and Andersen, R. A.},
doi = {10.1007/s10827-007-0070-6},
file = {:home/farhad/PhD/Literature/Brozovi{\'{c}}2008{\_}Article{\_}MechanismOfGainModulationAtSin.pdf:pdf},
issn = {0929-5313},
journal = {J. Comput. Neurosci.},
keywords = {Gain modulation,Neural noise,Power law,Tuning curves},
month = {aug},
number = {1},
pages = {158--168},
title = {{Mechanism of gain modulation at single neuron and network levels}},
url = {http://link.springer.com/10.1007/s10827-007-0070-6},
volume = {25},
year = {2008}
}
@article{Shadlen1994,
abstract = {Cortical circuitry must facilitate information transfer in accordance with a neural code. In this article we examine two candidate neural codes: information is represented in the spike rate of neurons, or information is represented in the precise timing of individual spikes. These codes can be distinguished by examining the physiological basis of the highly irregular interspike intervals typically observed in cerebral cortex. Recent advances in our understanding of cortical microcircuitry suggest that the timing of neuronal spikes conveys little, if any, information. The cortex is likely to propagate a noisy rate code through redundant, patchy interconnections. {\textcopyright} 1994.},
author = {Shadlen, Michael N. and Newsome, William T.},
doi = {10.1016/0959-4388(94)90059-0},
file = {:home/farhad/PhD/Literature/0959-4388{\%}2894{\%}2990059-0.pdf:pdf},
issn = {09594388},
journal = {Curr. Opin. Neurobiol.},
number = {4},
pages = {569--579},
pmid = {7812147},
title = {{Noise, neural codes and cortical organization}},
volume = {4},
year = {1994}
}
@article{Tononi2006,
abstract = {This paper reviews a novel hypothesis about the functions of slow wave sleep - the synaptic homeostasis hypothesis. According to the hypothesis, plastic processes occurring during wakefulness result in a net increase in synaptic strength in many brain circuits. The role of sleep is to downscale synaptic strength to a baseline level that is energetically sustainable, makes efficient use of gray matter space, and is beneficial for learning and memory. Thus, sleep is the price we have to pay for plasticity, and its goal is the homeostatic regulation of the total synaptic weight impinging on neurons. The hypothesis accounts for a large number of experimental facts, makes several specific predictions, and has implications for both sleep and mood disorders. {\textcopyright} 2005 Elsevier Ltd. All rights reserved.},
author = {Tononi, Giulio and Cirelli, Chiara},
doi = {10.1016/j.smrv.2005.05.002},
file = {:home/farhad/PhD/Literature/1-s2.0-S1087079205000420-main.pdf:pdf},
issn = {10870792},
journal = {Sleep Med. Rev.},
keywords = {Consolidation,Delta sleep,Learning,Long-term depression,Slow oscillation,Slow waves,Synaptic scaling},
number = {1},
pages = {49--62},
pmid = {16376591},
title = {{Sleep function and synaptic homeostasis}},
volume = {10},
year = {2006}
}
@article{Borbely1982,
abstract = {Summary. Two processes play a dominant role in sleep regulation: a sleep-dependent process (Process S) and a sleep-independent circadian process (Process C). The timecourse of Process S was derived from the spectral analysis of slow wave activity in the human EEG. Its level shows an exponential decline during sleep and an increase during waking. The level of Process S at sleep onset is therefore a function of prior waking time. Process C is reflected by the rhythmic variation of sleep propeusity during prolonged sleep deprivation, and is assumed to be controlled by a circadian oscillator. In the model, sleep propensity and the duration of sleep are determined by the combined action of the two processes. The model is able to simulate the variations of sleep duration as a function of sleep onset time. Since the amount of REM sleep is little influenced by prior sleep or waking and shows a marked circadian rhythmicity, it is assumed to reflect largely the level of Process C. The cyclic alternation of nonREM and REM sleep is assumed to result from a reciprocal interaction between the two sleep states. In contrast to previous models, only a single circadian oscillator is required to account for the sleep-wake cycle and the sleep organization under en-trained and non-entrained schedules. The model also encompasses sleep regulation in animals and may provide indications as to the phylogenetic origin of sleep. Key woads: Sleep regulation-Model-Circadian rhythm-Slow wave sleep-Sleep/walte cycle In this article a model of sleep regulation is presented which is based on experimental studies. The first two sections are devoted to a review of the relevant literature. The model itself and some of its implications are described and discussed in sections III and IV. Borb{\'{e}}ly, A. A. A two‐process model of sleep regulation. Hum. Neurobiol., 1982, 1: 195–204.},
address = {Berlin, Heidelberg},
author = {Borb{\'{e}}ly, A. A.},
file = {:home/farhad/PhD/Literature/Human{\_}Neurobiol{\_}P982{\_}1{\_}195-204{\_}Human{\_}Neu.pdf:pdf},
isbn = {0721-9075(Print)},
journal = {Hum. Neurobiol.},
keywords = {*Human Biological Rhythms,*Sleep,Models},
number = {3},
pages = {1:195--204},
publisher = {Springer-Verlag},
title = {{A two-process model of sleep regulation}},
volume = {1},
year = {1982}
}
@incollection{Aston-Jones1991,
abstract = {Recordings from noradrenergic locus coeruleus (LC) neurons in behaving rats and monkeys revealed that these cells decrease tonic discharge during sleep and also during certain high arousal behaviors (grooming and consumption) when attention (vigilance) was low. Sensory stimuli of many modalities phasically activated LC neurons. Response magnitudes varied with vigilance, similar to results for tonic activity. The most effective and reliable stimuli for eliciting LC responses were those that disrupted behavior and evoked orienting responses. Similar results were observed in behaving monkeys except that more intense stimuli were required for LC responses. Our more recent studies have examined LC activity in monkeys performing an “oddball” visual discrimination task. Monkeys were trained to release a lever after a target cue light that occurred randomly on 10{\%} of trials; animals had to withhold responding during non-target cues. LC neurons selectively responded to the target cues during this task. During reversal training, LC neurons lost their response to the previous target cue and began responding to the new target light in parallel with behavioral reversal. Cortical event-related potentials were elicited in this task selectively by the same stimuli that evoked LC responses. Injections of lidocaine, GABA, or a synaptic decoupling solution into the nucleus paragigantocellularis in the rostral ventrolateral medulla, the major afferent to LC, eliminated responses of LC neurons to sciatic nerve stimulation or foot-or tail-pinch. This indicates that certain sensory information is relayed to LC through the excitatory amino acid (EAA) input from the ventrolateral medulla. The effect of prefrontal cortex (PFC) activation on LC neurons was examined in anesthetized rats. Single pulse PFC stimulation had no pronounced effect on LC neurons, consistent with our findings that this area does not innervate the LC nucleus. However, trains of PFC stimulation substantially activated most LC neurons. Thus, projections from the PFC may activate LC indirectly or through distal dendrites, suggesting a circuit whereby complex stimuli may influence LC neurons. The above results, in view of previous findings for postsynaptic effects of norepinephrine, are interpreted to reveal a role for the LC system in regulating attentional state or vigilance. The roles of major inputs to LC from the ventrolateral and dorsomedial medulla in sympathetic control and behavioral orienting responses, respectively, are integrated into this view of the LC system. It is proposed that the LC provides the cognitive complement to sympathetic function. {\textcopyright} 1991, Elsevier B.V. All rights reserved.},
author = {Aston-Jones, G. and Chiang, C. and Alexinsky, T.},
booktitle = {Prog. Brain Res.},
doi = {10.1016/S0079-6123(08)63830-3},
file = {:home/farhad/PhD/Literature/aston-jones1991.pdf:pdf},
issn = {18757855},
keywords = {behaving,cortex,locus coeruleus,monkey,rat,vigilance},
number = {C},
pages = {501--520},
title = {{Discharge of noradrenergic locus coeruleus neurons in behaving rats and monkeys suggests a role in vigilance}},
url = {https://linkinghub.elsevier.com/retrieve/pii/S0079612308638303},
volume = {88},
year = {1991}
}
@article{Legendre2019,
abstract = {Sleep is a vital need, forcing us to spend a large portion of our life unable to interact with the external world. Current models interpret such extreme vulnerability as the price to pay for optimal learning. Sleep would limit external interferences on memory consolidation 1–3 and allow neural systems to reset through synaptic downscaling 4 . Yet, the sleeping brain continues generating neural responses to external events 5,6 , revealing the preservation of cognitive processes ranging from the recognition of familiar stimuli to the formation of new memory representations 7–15 . Why would sleepers continue processing external events and yet remain unresponsive? Here we hypothesized that sleepers enter a ‘standby mode' in which they continue tracking relevant signals, finely balancing the need to stay inward for memory consolidation with the ability to rapidly awake when necessary. Using electroencephalography to reconstruct competing streams in a multitalker environment 16 , we demonstrate that the sleeping brain amplifies meaningful speech compared to irrelevant signals. However, the amplification of relevant stimuli was transient and vanished during deep sleep. The effect of sleep depth could be traced back to specific oscillations, with K-complexes promoting relevant information in light sleep, whereas slow waves actively suppress relevant signals in deep sleep. Thus, the selection of relevant stimuli continues to operate during sleep but is strongly modulated by specific brain rhythms.},
author = {Legendre, Guillaume and Andrillon, Thomas and Koroma, Matthieu and Kouider, Sid},
doi = {10.1038/s41562-018-0502-5},
file = {:home/farhad/PhD/Literature/legendre2019.pdf:pdf},
isbn = {4156201805},
issn = {2397-3374},
journal = {Nat. Hum. Behav.},
month = {mar},
number = {3},
pages = {274--283},
publisher = {Springer US},
title = {{Sleepers track informative speech in a multitalker environment}},
url = {http://dx.doi.org/10.1038/s41562-018-0502-5 http://www.nature.com/articles/s41562-018-0502-5},
volume = {3},
year = {2019}
}
@article{Vyazovskiy2008,
abstract = {Plastic changes occurring during wakefulness aid in the acquisition and consolidation of memories. For some memories, further consolidation requires sleep, but whether plastic processes during wakefulness and sleep differ is unclear. We show that, in rat cortex and hippocampus, GluR1-containing AMPA receptor (AMPAR) levels are high during wakefulness and low during sleep, and changes in the phosphorylation states of AMPARs, CamKII and GSK3$\beta$ are consistent with synaptic potentiation during wakefulness and depression during sleep. Furthermore, slope and amplitude of cortical evoked responses increase after wakefulness, decrease after sleep and correlate with changes in slow-wave activity, a marker of sleep pressure. Changes in molecular and electrophysiological indicators of synaptic strength are largely independent of the time of day. Finally, cortical long-term potentiation can be easily induced after sleep, but not after wakefulness. Thus, wakefulness appears to be associated with net synaptic potentiation, whereas sleep may favor global synaptic depression, thereby preserving an overall balance of synaptic strength. {\textcopyright} 2008 Nature Publishing Group.},
author = {Vyazovskiy, Vladyslav V. and Cirelli, Chiara and Pfister-Genskow, Martha and Faraguna, Ugo and Tononi, Giulio},
doi = {10.1038/nn2035},
file = {:home/farhad/PhD/Literature/nn2035.pdf:pdf},
issn = {1097-6256},
journal = {Nat. Neurosci.},
month = {feb},
number = {2},
pages = {200--208},
pmid = {18204445},
title = {{Molecular and electrophysiological evidence for net synaptic potentiation in wake and depression in sleep}},
url = {http://www.nature.com/articles/nn2035},
volume = {11},
year = {2008}
}
@article{Deco2014,
abstract = {The spontaneous activity of the brain shows different features at different scales. On one hand, neuroimaging studies show that long-range correlations are highly structured in spatiotemporal patterns, known as resting-state networks, on the other hand, neurophysiological reports show that short-range correlations between neighboring neurons are low, despite a large amount of shared presynaptic inputs. Different dynamical mechanisms of local decorrelation have been proposed, among which is feedback inhibition. Here, we investigated the effect of locally regulating the feedback inhibition on the global dynamics of a large-scale brain model, in which the long-range connections are given by diffusion imaging data of human subjects. We used simulations and analytical methods to show that locally constraining the feedback inhibition to compensate for the excess of long-range excitatory connectivity, to preserve the asynchronous state, crucially changes the characteristics of the emergent resting and evoked activity. First, it significantly improves the model's prediction of the empirical human functional connectivity. Second, relaxing this constraint leads to an unrealistic network evoked activity, with systematic coactivation of cortical areas which are components of the default-mode network, whereas regulation of feedback inhibition prevents this. Finally, information theoretic analysis shows that regulation of the local feedback inhibition increases both the entropy and the Fisher information of the network evoked responses. Hence, it enhances the information capacity and the discrimination accuracy of the global network. In conclusion, the local excitation-inhibition ratio impacts the structure of the spontaneous activity and the information transmission at the large-scale brain level. {\textcopyright} 2014 the authors.},
author = {Deco, Gustavo and Ponce-Alvarez, Adri{\'{a}}n and Hagmann, Patric and Romani, Gian Luca and Mantini, Dante and Corbetta, Maurizio},
doi = {10.1523/JNEUROSCI.5068-13.2014},
file = {:home/farhad/PhD/Literature/7886.full.pdf:pdf},
issn = {0270-6474},
journal = {J. Neurosci.},
keywords = {Anatomical connectivity,Functional connectivity,Large-scale brain model,Local feedback inhibition,Resting-state activity},
month = {jun},
number = {23},
pages = {7886--7898},
pmid = {24899711},
title = {{How Local Excitation-Inhibition Ratio Impacts the Whole Brain Dynamics}},
url = {https://www.jneurosci.org/lookup/doi/10.1523/JNEUROSCI.5068-13.2014},
volume = {34},
year = {2014}
}
@book{Gerstner2014,
abstract = {What happens in our brain when we make a decision? What triggers a neuron to send out a signal? What is the neural code? This textbook for advanced undergraduate and beginning graduate students provides a thorough and up-to-date introduction to the fields of computational and theoretical neuroscience. It covers classical topics, including the Hodgkin-Huxley equations and Hopfield model, as well as modern developments in the field such as Generalized Linear Models and decision theory. Concepts are introduced using clear step-by-step explanations suitable for readers with only a basic knowledge of differential equations and probabilities, and are richly illustrated by figures and worked-out examples. End-of-chapter summaries and classroom-tested exercises make the book ideal for courses or for self-study. The authors also give pointers to the literature and an extensive bibliography, which will prove invaluable to readers interested in further study.},
address = {Cambridge},
author = {Gerstner, Wulfram and Kistler, Werner M. and Naud, Richard and Paninski, Liam},
booktitle = {Neuronal Dyn. From Single Neurons to Networks Model. Cogn.},
doi = {10.1017/CBO9781107447615},
file = {:home/farhad/PhD/Literature/Wulfram Gerstner, Werner M. Kistler, Richard Naud, Liam Paninski - Neuronal Dynamics{\_} From Single Neurons to Networks and Models of Cognition-Cambridge University Press (2014).pdf:pdf},
isbn = {9781107447615},
pages = {1--577},
publisher = {Cambridge University Press},
title = {{Neuronal Dynamics}},
url = {http://ebooks.cambridge.org/ref/id/CBO9781107447615},
year = {2014}
}
@article{Sanchez-Vives2000,
abstract = {The neocortex generates periods of recurrent activity, such as the slow (0.1-0.5 Hz) oscillation during slow-wave sleep. Here we demonstrate that slices of ferret neocortex maintained in vitro generate this slow ({\textless} 1 Hz) rhythm when placed in a bathing medium that mimics the extracellular ionic composition in situ. This slow oscillation seems to be initiated in layer 5 as an excitatory interaction between pyramidal neurons and propagates through the neocortex. Our results demonstrate that the cerebral cortex generates an 'up' or depolarized state through recurrent excitation that is regulated by inhibitory networks, thereby allowing local cortical circuits to enter into temporarily activated and self-maintained excitatory states. The spontaneous generation and failure of this self-excited state may account for the generation of a subset of cortical rhythms during sleep.},
author = {Sanchez-Vives, Maria V. and McCormick, David A.},
doi = {10.1038/79848},
file = {:home/farhad/PhD/Literature/nn1000{\_}1027.pdf:pdf},
issn = {1097-6256},
journal = {Nat. Neurosci.},
month = {oct},
number = {10},
pages = {1027--1034},
pmid = {11017176},
title = {{Cellular and network mechanisms of rhythmic recurrent activity in neocortex}},
url = {https://www.jneurosci.org/lookup/doi/10.1523/JNEUROSCI.13-08-03252.1993 http://www.nature.com/articles/nn1000{\_}1027},
volume = {3},
year = {2000}
}
@article{Salgado2012,
abstract = {Noradrenergic terminals from the locus coeruleus release norepinephrine (NE) throughout most brain areas, including the auditory cortex, where they affect neural processing by modulating numerous cellular properties including the inhibitory $\gamma$-aminobutyric acid (GABA)ergic transmission. We recently demonstrated that NE affects GABAergic signaling onto cortical pyramidal cells in a complex manner. In this study, we used a combination of patch-clamp recording and immunohistochemical techniques to identify the synaptic site and the location of the adrenergic receptors involved in the modulation of GABAergic signaling in cortical layer 2/3 of the rat. Our results showed that NE increases the frequency of spike-independent miniature inhibitory postsynaptic currents (mIPSCs), as well as the probability of release of unitary inhibitory postsynaptic currents (IPSCs) obtained with patch-clamp pair-recordings. The pharmacology of mIPSCs and the identification of adrenergic receptors in neurons containing the GABAergic marker parvalbumin (PV) suggest that NE increases the presynaptic probability of GABA release by activating $\alpha$ 2- and $\beta$-receptors on PV-positive neurons. On the contrary, bath-applied NE or phenylephrine, decreased the current mediated by pressure application of the GABA A-receptor agonist muscimol, as well as the amplitude-but not the frequency-of mIPSCs, indicating that activation of postsynaptic $\alpha$ 1 adrenoceptors reversibly depressed GABAergic currents. We speculate that while a generalized postsynaptic decrease of GABAergic inhibition might decrease the synaptic activation threshold for pyramidal neurons corresponding to an alert state, NE might promote perception and sensory binding by facilitating lateral inhibition as well as the production of $\gamma$-oscillations by a selective enhancement of perisomatic inhibition. {\textcopyright} 2011 Wiley Periodicals, Inc.},
author = {Salgado, Humberto and Garcia-Oscos, Francisco and Martinolich, Laura and Hall, Shawn and Restom, Robert and Tseng, Kuei Y. and Atzori, Marco},
doi = {10.1002/syn.20979},
file = {:home/farhad/PhD/Literature/syn.20979.pdf:pdf},
issn = {08874476},
journal = {Synapse},
keywords = {Adrenoceptors,Inhibition,Muscimol,Pair recording,Patch-clamp},
number = {1},
pages = {20--28},
pmid = {21905124},
title = {{Pre- and postsynaptic effects of norepinephrine on $\gamma$-aminobutyric acid-mediated synaptic transmission in layer 2/3 of the rat auditory cortex}},
volume = {66},
year = {2012}
}
@article{Marreiros2008,
abstract = {This paper demonstrates how the sigmoid activation function of neural-mass models can be understood in terms of the variance or dispersion of neuronal states. We use this relationship to estimate the probability density on hidden neuronal states, using non-invasive electrophysiological (EEG) measures and dynamic casual modelling. The importance of implicit variance in neuronal states for neural-mass models of cortical dynamics is illustrated using both synthetic data and real EEG measurements of sensory evoked responses. {\textcopyright} 2008 Elsevier Inc. All rights reserved.},
author = {Marreiros, Andr{\'{e}} C. and Daunizeau, Jean and Kiebel, Stefan J. and Friston, Karl J.},
doi = {10.1016/j.neuroimage.2008.04.239},
file = {:home/farhad/PhD/Literature/1-s2.0-S1053811908005132-main.pdf:pdf},
issn = {10538119},
journal = {Neuroimage},
keywords = {Modelling,Neural-mass models,Nonlinear},
month = {aug},
number = {1},
pages = {147--157},
title = {{Population dynamics: Variance and the sigmoid activation function}},
url = {https://linkinghub.elsevier.com/retrieve/pii/S1053811908005132},
volume = {42},
year = {2008}
}
@article{Franco-Perez2012a,
abstract = {Neuronal activity in the central nervous system undergoes a variety of electrophysiological changes along the sleep-wake cycle. These changes are modulated by a complex interaction between different neurochemical systems located throughout the brain. Within brainstem and hypothalamus there are a number of neuronal populations that promote wakefulness through the action of different neurotransmitters like noradrenaline, serotonin, histamine and orexin. These systems act together in the generation and maintenance of wakefulness, however although each one contributes in a unique way no neurotransmitter seems to be absolutely necessary because wakefulness is not completely inhibited in the absence of any of them. On the other hand, neurons located in the hypothalamus and brainstem are involved in initiating and maintaining sleep. These neurons contain neurotransmitters such as acetylcholine and GABA and have projections to nuclei involved in wakefulness regulation. Recently, models have been proposed suggesting that sleep is modulated by flip-flop switches which are characterized by neuronal circuits with different neurotransmitters and that interacting to regulate the initiation and maintenance of the different stages of sleep wake cycle. This review is based on pharmacological, electrophysiological and neurochemical studies with the aim of analyze the major neurotransmitters and the cerebral regions involved in the regulation of wakefulness and different states of sleep.},
author = {Franco-P{\'{e}}rez, Javier and Ballesteros-Zebadua, Paola and Custodio, Ver{\'{o}}nica and Paz, Carlos},
journal = {Rev. Invest. Clin.},
month = {mar},
pages = {182--191},
title = {{Major neurotransmitters involved in the regulation of sleep-wake cycle}},
volume = {64},
year = {2012}
}
@article{Mazzoni2008,
abstract = {Recordings of local field potentials (LFPs) reveal that the sensory cortex displays rhythmic activity and fluctuations over a wide range of frequencies and amplitudes. Yet, the role of this kind of activity in encoding sensory information remains largely unknown. To understand the rules of translation between the structure of sensory stimuli and the fluctuations of cortical responses, we simulated a sparsely connected network of excitatory and inhibitory neurons modeling a local cortical population, and we determined how the LFPs generated by the network encode information about input stimuli. We first considered simple static and periodic stimuli and then naturalistic input stimuli based on electrophysiological recordings from the thalamus of anesthetized monkeys watching natural movie scenes. We found that the simulated network produced stimulus-related LFP changes that were in striking agreement with the LFPs obtained from the primary visual cortex. Moreover, our results demonstrate that the network encoded static input spike rates into gamma-range oscillations generated by inhibitory-excitatory neural interactions and encoded slow dynamic features of the input into slow LFP fluctuations mediated by stimulus-neural interactions. The model cortical network processed dynamic stimuli with naturalistic temporal structure by using low and high response frequencies as independent communication channels, again in agreement with recent reports from visual cortex responses to naturalistic movies. One potential function of this frequency decomposition into independent information channels operated by the cortical network may be that of enhancing the capacity of the cortical column to encode our complex sensory environment. {\textcopyright} 2008 Mazzoni et al.},
author = {Mazzoni, Alberto and Panzeri, Stefano and Logothetis, Nikos K. and Brunel, Nicolas},
doi = {10.1371/journal.pcbi.1000239},
file = {:home/farhad/PhD/Literature/journal.pcbi.1000239.PDF:PDF},
issn = {1553734X},
journal = {PLoS Comput. Biol.},
number = {12},
pmid = {19079571},
title = {{Encoding of naturalistic stimuli by local field potential spectra in networks of excitatory and inhibitory neurons}},
volume = {4},
year = {2008}
}
@article{Scammell2017,
author = {Scammell, Thomas E. and Arrigoni, Elda and Lipton, Jonathan O.},
doi = {10.1016/j.neuron.2017.01.014},
file = {:home/farhad/PhD/Literature/nihms847009.pdf:pdf},
isbn = {2163684814},
issn = {08966273},
journal = {Neuron},
keywords = {determination,protein crystallography,protein data bank,r -factor,resolution,restraints,structure,structure interpretation,structure quality,structure refinement,structure validation},
month = {feb},
number = {4},
pages = {747--765},
title = {{Neural circuitry of wakefulness and sleep}},
url = {https://linkinghub.elsevier.com/retrieve/pii/S0896627317300387},
volume = {93},
year = {2017}
}
@article{Sun2001,
abstract = {The circadian pacemaker housed in the suprachiasmatic nucleus (SCN) synchronizes daily sleep-wake cycles, presumably by modulating the sleep-wake regulatory system, including ventrolateral preoptic area (VLPO) neurons. We used whole-cell patch-clamp recording to study the projections from the SCN to the VLPO in horizontal slices of rat hypothalamus. Single-pulse stimulation of the SCN region elicited postsynaptic currents (PSCs) in 20 of 66 neurons (30{\%}) recorded within the VLPO region as verified by intracellular biocytin labelling. At a holding potential of -60 mV, the evoked PSCs had an amplitude of 17.6 ± 3.2 pA (SEM) and a latency of 6.3 ± 0.5 ms (n = 10). There was a trend for simple excitatory postsynaptic currents (EPSCs) to be evoked in the VLPO cluster, simple inhibitory postsynaptic currents (IPSCs) in the extended VLPO, and a combination of EPSCs and IPSCs in both regions. IPSCs were blocked reversibly by bicuculline (10 $\mu$M, n = 11). In both the presence and absence of bicuculline, EPSCs had fast and slow components that were blocked by 6,7-dinitroquinoxaline-2,3-dione (DNQX; 10 $\mu$M; n = 7), and (±)3-(2-carboxypiperazin-4-yl)-propyl-1-phosphonic acid (CPP; 10 $\mu$M, n = 6), respectively. Reversal potentials for the evoked IPSCs and EPSCs were consistent with mediation via GABAA and ionotropic glutamate receptors, respectively. These results suggest that the SCN region provides both inhibitory and excitatory inputs to single VLPO neurons, which are mediated, respectively, by GABAA receptors and by both non-NMDA and NMDA glutamate receptors. These projections may play important roles in conveying circadian input to systems in the preoptic area that regulate sleep and waking.},
author = {Sun, X. and Whitefield, S. and Rusak, B. and Semba, Kazue},
doi = {10.1046/j.0953-816x.2001.0001755.x},
file = {:home/farhad/PhD/Literature/sun2001.pdf:pdf},
issn = {0953816X},
journal = {Eur. J. Neurosci.},
keywords = {Biocytin,GABA,Galanin,Glutamate,Whole-cell patch-clamp recording},
month = {oct},
number = {8},
pages = {1257--1274},
title = {{Electrophysiological analysis of suprachiasmatic nucleus projections to the ventrolateral preoptic area in the rat}},
url = {http://doi.wiley.com/10.1046/j.0953-816x.2001.0001755.x},
volume = {14},
year = {2001}
}
@article{Buzas2006,
abstract = {Nitric oxide (NO) synthase (NOS) is developmentally regulated in the embryonic brain, where NO participates in cell proliferation, survival, and differentiation. In adults, NO inhibits neurogenesis under physiological conditions. This work investigates whether the NO action is preserved all along development up to adulthood or whether its effects in adults are a new feature acquired during brain maturation. The relationship between nitrergic neurons and precursors, as well as the functional consequences of pharmacological NOS inhibition, were comparatively analyzed in the subventricular zone (SVZ) and olfactory bulb (OB) of postnatal (P7) and adult ({\textgreater}P60) mouse brains. The SVZ was markedly reduced between P7 and adults, and, at both ages, neurons expressing neuronal NOS (nNOS) were found in its striatal limits. In postnatal mice, these nitrergic neurons contained PSA-NCAM, and their projections were scarce, whereas, in adults, mature nitrergic neurons, devoid of PSA-NCAM, presented abundant neuropil. In the OB, local proliferation almost disappeared in the transition to adulthood, and periglomerular nitrergic neurons, some of which were PSA-NCAM positive, were found in postnatal and adult mice. Administration of the NOS inhibitor L-NAME did not affect cell proliferation in the SVZ or in the OB of postnatal mice, whereas it significantly enhanced the number of mitotic cells in both regions in adults. Thus, the NO action on SVZ neurogenesis is a phenomenon that appears after the postnatal age, which is probably due to the germinal layer size reduction, allowing exposure of the NO-sensitive neural precursors to the NO produced in the SVZ-striatum limits},
author = {Buz{\'{a}}s, P{\'{e}}ter and Kov{\'{a}}cs, Krisztina and Ferecsk{\'{o}}, Alex S. and Budd, Julian M.L. and Eysel, Ulf T. and Kisv{\'{a}}rday, Zolt{\'{a}}n F.},
doi = {10.1002/cne.21134},
file = {:home/farhad/PhD/Literature/cne.21134.pdf:pdf},
issn = {00219967},
journal = {J. Comp. Neurol.},
month = {dec},
number = {6},
pages = {861--881},
title = {{Model-based analysis of excitatory lateral connections in the visual cortex}},
url = {https://onlinelibrary.wiley.com/doi/10.1002/cne.21134},
volume = {499},
year = {2006}
}
@article{Osterhamme1985,
abstract = {The effect of sleep on auditory brainstem response (ABR) and middle latency response (MLR). Osterhammel, P.A., Shallop, J. K. and Terkildsen, K. (University Hospital Audiology Laboratory, Copenhagen 2100, Denmark, and Hearing Laboratory Inc., 9102 North Meridian Street., Indianapolis, IN 46260, USA). Scand Audiol 1985, 14 (47-50). The ABR and the MLR were measured without interruption in 4 subjects during a whole night of natural sleep and compared with the awake responses. The conventional EEG activity was monitored during the whole procedure, which permitted a precise rating of the sleep stage during each recording period. Only minor changes were found in the latencies for the ABR during sleep. The MLR responses showed quite dramatic changes in morphology and latencies. Our results appear to indicate that the 40/sec stimulus presentation mode of the MLR will not be very effective during sleep due to the pronounced latency shifts of the different peaks in the MLR. The 40/sec response is based on an inter-peak latency of 25 msec. If this presumption is not fulfilled the different waves in the 40/sec response will not be superimposed and consequently enhanced in the averaging procedure. {\textcopyright} 1985, Informa UK Ltd. All rights reserved.},
author = {Osterhammel, P. A. and Shallop, J. K. and Terkildsen, K.},
doi = {10.3109/01050398509045921},
file = {:home/farhad/PhD/Literature/osterhammel1985.pdf:pdf},
issn = {0105-0397},
journal = {Scand. Audiol.},
month = {jan},
number = {1},
pages = {47--50},
title = {{The effect of sleep on the auditory brainstem response (ABR) and the middle latency response (MLR)}},
url = {http://www.tandfonline.com/doi/full/10.3109/01050398509045921},
volume = {14},
year = {1985}
}
@article{Costa2016,
abstract = {In mammals, sleep is categorized by two main sleep stages, rapid eye movement (REM) and non-REM (NREM) sleep that are known to fulfill different functional roles, the most notable being the consolidation of memory. While REM sleep is characterized by brain activity similar to wakefulness, the EEG activity changes drastically with the emergence of K-complexes, sleep spindles and slow oscillations during NREM sleep. These changes are regulated by circadian and ultradian rhythms, which emerge from an intricate interplay between multiple neuronal populations in the brainstem, forebrain and hypothalamus and the resulting varying levels of neuromodulators. Recently, there has been progress in the understanding of those rhythms both from a physiological as well as theoretical perspective. However, how these neuromodulators affect the generation of the different EEG patterns and their temporal dynamics is poorly understood. Here, we build upon previous work on a neural mass model of the sleeping cortex and investigate the effect of those neuromodulators on the dynamics of the cortex and the corresponding transition between wakefulness and the different sleep stages. We show that our simplified model is sufficient to generate the essential features of human EEG over a full day. This approach builds a bridge between sleep regulatory networks and EEG generating neural mass models and provides a valuable tool for model validation.},
author = {Costa, Michael Schellenberger and Born, Jan and Claussen, Jens Christian and Martinetz, Thomas},
doi = {10.1007/s10827-016-0602-z},
file = {:home/farhad/PhD/Literature/Costa2016{\_}Article{\_}ModelingTheEffectOfSleepRegula.pdf:pdf},
issn = {0929-5313},
journal = {J. Comput. Neurosci.},
keywords = {EEG,Neural mass,Neuromodulators,Sleep,Sleep regulation,Sleep rhythms},
month = {aug},
number = {1},
pages = {15--28},
publisher = {Journal of Computational Neuroscience},
title = {{Modeling the effect of sleep regulation on a neural mass model}},
url = {http://dx.doi.org/10.1007/s10827-016-0602-z http://link.springer.com/10.1007/s10827-016-0602-z},
volume = {41},
year = {2016}
}
@article{Herice2019,
abstract = {Sleep is a fundamental homeostatic process within the animal kingdom. Although various brain areas and cell types are involved in the regulation of the sleep–wake cycle, it is still unclear how different pathways between neural populations contribute to its regulation. Here we address this issue by investigating the behavior of a simplified network model upon synaptic weight manipulations. Our model consists of three neural populations connected by excitatory and inhibitory synapses. Activity in each population is described by a firing-rate model, which determines the state of the network. Namely wakefulness, rapid eye movement (REM) sleep or non-REM (NREM) sleep. By systematically manipulating the synaptic weight of every pathway, we show that even this simplified model exhibits non-trivial behaviors: for example, the wake-promoting population contributes not just to the induction and maintenance of wakefulness, but also to sleep induction. Although a recurrent excitatory connection of the REM-promoting population is essential for REM sleep genesis, this recurrent connection does not necessarily contribute to the maintenance of REM sleep. The duration of NREM sleep can be shortened or extended by changes in the synaptic strength of the pathways from the NREM-promoting population. In some cases, there is an optimal range of synaptic strengths that affect a particular state, implying that the amount of manipulations, not just direction (i.e., activation or inactivation), needs to be taken into account. These results demonstrate pathway-dependent regulation of sleep dynamics and highlight the importance of systems-level quantitative approaches for sleep–wake regulatory circuits.},
author = {H{\'{e}}ric{\'{e}}, Charlotte and Sakata, Shuzo},
doi = {10.3389/fnins.2019.01380},
file = {:home/farhad/PhD/Literature/H-ric-{\_}et{\_}al-2019-Frontiers{\_}in{\_}Neuroscience.pdf:pdf},
issn = {1662-453X},
journal = {Front. Neurosci.},
keywords = {Python programing language,brain state,computational model,sleep regulatory circuits,sleep/wake cycle},
month = {dec},
number = {December},
pages = {1--14},
title = {{Pathway-dependent regulation of sleep dynamics in a network model of the sleep–wake cycle}},
url = {https://www.frontiersin.org/article/10.3389/fnins.2019.01380/full},
volume = {13},
year = {2019}
}
@article{Friston2011,
abstract = {Over the past 20 years, neuroimaging has become a predominant technique in systems neuroscience. One might envisage that over the next 20 years the neuroimaging of distributed processing and connectivity will play a major role in disclosing the brain's functional architecture and operational principles. The inception of this journal has been foreshadowed by an ever-increasing number of publications on functional connectivity, causal modeling, connectomics, and multivariate analyses of distributed patterns of brain responses. I accepted the invitation to write this review with great pleasure and hope to celebrate and critique the achievements to date, while addressing the challenges ahead. {\textcopyright} 2011, Mary Ann Liebert, Inc. All rights reserved.},
author = {Friston, Karl J.},
doi = {10.1089/brain.2011.0008},
file = {:home/farhad/PhD/Literature/brain.2011.0008.pdf:pdf},
issn = {21580022},
journal = {Brain Connect.},
keywords = {brain connectivity,causal modeling,effective connectivity,functional connectivity},
number = {1},
pages = {13--36},
title = {{Functional and Effective Connectivity: A Review}},
volume = {1},
year = {2011}
}
@article{Hennevin2007,
abstract = {In the course of a day, the brain undergoes large-scale changes in functional modes, from attentive wakefulness to the deepest stage of sleep. The present paper evaluates how these state changes affect the neural bases of sensory and cognitive representations. Are organized neural representations still maintained during sleep? In other words, despite the absence of conscious awareness, do neuronal signals emitted during sleep contain information and have a functional relevance? Through a critical evaluation of the animal and human literature, neural representations at different levels of integration (from the most elementary sensory level to the most cognitive one) are reviewed. Recordings of neuronal activity in animals at presentation of neutral or significant stimuli show that some analysis of the external word remains possible during sleep, allowing recognition of behaviorally relevant stimuli. Event-related brain potentials in humans confirm the preservation of some sensory integration and discriminative capacity. Behavioral and neuroimaging studies in humans substantiate the notion that memory representations are reactivated and are reorganized during post-learning sleep; these reorganisations may account for the beneficial effects of sleep on behavioral performance. Electrophysiological results showing replay of neuronal sequences in animals are presented, and their relevance as neuronal correlates of memory reactivation is discussed. The reviewed literature provides converging evidence that structured neural representations can be activated during sleep. Which reorganizations unique to sleep benefit memory representations, and to what extent the operations still efficient in processing environmental information during sleep are similar to those underlying the non-conscious, automatic processing continually at work in wakefulness, are challenging questions open to investigation. {\textcopyright} 2006 Elsevier Inc. All rights reserved.},
author = {Hennevin, Elizabeth and Huetz, Chlo{\'{e}} and Edeline, Jean-Marc},
doi = {10.1016/j.nlm.2006.10.006},
file = {:home/farhad/PhD/Literature/1-s2.0-S1074742706001560-main.pdf:pdf},
issn = {10747427},
journal = {Neurobiol. Learn. Mem.},
keywords = {Dynamics of memory representations during sleep,Event-related potentials during sleep,Expression of learning-induced plasticity during s,Functional imaging during sleep,Sensory representations during sleep,Single unit recordings during sleep},
month = {mar},
number = {3},
pages = {416--440},
pmid = {17178239},
title = {{Neural representations during sleep: From sensory processing to memory traces}},
url = {https://linkinghub.elsevier.com/retrieve/pii/S1074742706001560},
volume = {87},
year = {2007}
}
@article{Deco2016,
abstract = {Understanding the mechanisms for communication in the brain remains one of the most challenging scientific questions. The communication through coherence (CTC) hypothesis was originally proposed 10 years ago, stating that two groups of neurons communicate most effectively when their excitability fluctuations are coordinated in time (i.e., coherent), and this control by cortical coherence is a fundamental brain mechanism for large-scale, distant communication. In light of new evidence from whole-brain computational modelling of multimodal neuroimaging data, we link CTC to the concept of metastability, which refers to a rich exploration of the functional repertoire made possible by the underlying structural whole-brain connectivity.},
author = {Deco, Gustavo and Kringelbach, Morten L.},
doi = {10.1016/j.tins.2016.01.001},
file = {:home/farhad/PhD/Literature/j.tins.2016.01.001.pdf:pdf},
issn = {01662236},
journal = {Trends Neurosci.},
keywords = {Communication through coherence,Metastability,Synchronisation,Whole-brain-modelling},
month = {mar},
number = {3},
pages = {125--135},
pmid = {26833259},
publisher = {Elsevier Ltd},
title = {{Metastability and Coherence: Extending the Communication through Coherence Hypothesis Using A Whole-Brain Computational Perspective}},
url = {http://dx.doi.org/10.1016/j.tins.2016.01.001 https://linkinghub.elsevier.com/retrieve/pii/S0166223616000023},
volume = {39},
year = {2016}
}
@article{Vyazovskiy2009,
abstract = {The need to sleep grows with the duration of wakefulness and dissipates with time spent asleep, a process called sleep homeostasis. What are the consequences of staying awake on brain cells, and why is sleep needed? Surprisingly, we do not know whether the firing of cortical neurons is affected by how long an animal has been awake or asleep. Here, we found that after sustained wakefulness cortical neurons fire at higher frequencies in all behavioral states. During early NREM sleep after sustained wakefulness, periods of population activity (ON) are short, frequent, and associated with synchronous firing, while periods of neuronal silence are long and frequent. After sustained sleep, firing rates and synchrony decrease, while the duration of ON periods increases. Changes in firing patterns in NREM sleep correlate with changes in slow-wave activity, a marker of sleep homeostasis. Thus, the systematic increase of firing during wakefulness is counterbalanced by staying asleep. {\textcopyright} 2009 Elsevier Inc. All rights reserved.},
author = {Vyazovskiy, Vladyslav V and Olcese, Umberto and Lazimy, Yaniv M and Faraguna, Ugo and Esser, Steve K. and Williams, Justin C and Cirelli, Chiara and Tononi, Giulio},
doi = {10.1016/j.neuron.2009.08.024},
file = {:home/farhad/PhD/Literature/nihms173051.pdf:pdf},
issn = {08966273},
journal = {Neuron},
keywords = {SIGNALING,SYSBIO,SYSNEURO},
month = {sep},
number = {6},
pages = {865--878},
pmid = {19778514},
title = {{Cortical Firing and Sleep Homeostasis}},
url = {https://linkinghub.elsevier.com/retrieve/pii/S0896627309006370},
volume = {63},
year = {2009}
}
@article{Regehr2012,
abstract = {Different types of synapses are specialized to interpret spike trains in their own way by virtue of the complement of short-term synaptic plasticity mechanisms they possess. Numerous types of short-term, use-dependent synaptic plasticity regulate neurotransmitter release. Short-term depression is prominent after a single conditioning stimulus and recovers in seconds. Sustained presynaptic activation can result in more profound depression that recovers more slowly. An enhancement of release known as facilitation is prominent after single conditioning stimuli and lasts for hundreds of milliseconds. Finally, tetanic activation can enhance synaptic strength for tens of seconds to minutes through processes known as augmentation and posttetantic potentiation. Progress in clarifying the properties, mechanisms, and functional roles of these forms of short-term plasticity is reviewed here. {\textcopyright} 2012 Cold Spring Harbor Laboratory Press; all rights reserved.},
author = {Regehr, Wade G.},
doi = {10.1101/cshperspect.a005702},
file = {:home/farhad/PhD/Literature/Cold Spring Harb Perspect Biol-2012-Regehr-a005702.pdf:pdf},
issn = {19430264},
journal = {Cold Spring Harb. Perspect. Biol.},
number = {7},
pages = {1--19},
pmid = {22751149},
title = {{Short-term presynaptic plasticity}},
volume = {4},
year = {2012}
}
@article{Hill2005,
abstract = {When the brain goes from wakefulness to sleep, cortical neurons begin to undergo slow oscillations in their membrane potential that are synchronized by thalamocortical circuits and reflected in EEG slow waves. To provide a self-consistent account of the transition from wakefulness to sleep and of the generation of sleep slow waves, we have constructed a large-scale computer model that encompasses portions of two visual areas and associated thalamic and reticular thalamic nuclei. Thousands of model neurons, incorporating several intrinsic currents, are interconnected with millions of thalamocortical, corticothalamic, and both intra- and interareal corticocortical connections. In the waking mode, the model exhibits irregular spontaneous firing and selective responses to visual stimuli. In the sleep mode, neuromodulatory changes lead to slow oscillations that closely resemble those observed in vivo and in vitro. A systematic exploration of the effects of intrinsic currents and network parameters on the initiation, maintenance, and termination of slow oscillations shows the following. 1) An increase in potassium leak conductances is sufficient to trigger the transition from wakefulness to sleep. 2) The activation of persistent sodium currents is sufficient to initiate the up-state of the slow oscillation. 3) A combination of intrinsic and synaptic currents is sufficient to maintain the up-state. 4) Depolarization-activated potassium currents and synaptic depression terminate the up-state. 5) Corticocortical connections synchronize the slow oscillation. The model is the first to integrate intrinsic neuronal properties with detailed thalamocortical anatomy and reproduce neural activity patterns in both wakefulness and sleep, thereby providing a powerful tool to investigate the role of sleep in information transmission and plasticity.},
author = {Hill, Sean and Tononi, Giulio},
doi = {10.1152/jn.00915.2004},
file = {:home/farhad/PhD/Literature/jn.00915.2004.pdf:pdf},
issn = {00223077},
journal = {J. Neurophysiol.},
number = {3},
pages = {1671--1698},
pmid = {15537811},
title = {{Modeling sleep and wakefulness in the thalamocortical system}},
volume = {93},
year = {2005}
}
@article{Cirelli2020,
abstract = {We summarize here several studies performed in our laboratory, mainly using serial block-face scanning electron microscopy (SBEM), to assess how sleep, spontaneous waking and short sleep deprivation affect the size and number of synapses in the cerebral cortex and hippocampus. With SBEM, we reconstructed thousands of cortical and hippocampal excitatory, axospinous synapses and compared the distribution of their size after several hours of sleep relative to several hours of waking. Because stronger synapses are on average also bigger, the goal was to test a prediction of the synaptic homeostasis hypothesis, according to which overall synaptic strength increases during waking, owing to ongoing learning, and needs to be renormalized during sleep, to avoid saturation and to benefit memory consolidation and integration. Consistent with this hypothesis, we found that the size of the axon–spine interface (ASI), a morphological measure of synaptic strength, was on average smaller after sleep, but with interesting differences between primary cortex and the CA1 region of the hippocampus. In two-week-old mouse pups, the decline in ASI size after sleep was larger, and affected more cortical synapses, compared with one-month-old adolescent mice, suggesting that synaptic renormalization during sleep may be especially important during early development. This work is still in progress and other brain areas need to be tested after sleep, acute sleep loss and chronic sleep restriction. Still, the current results show that a few hours of sleep or waking lead to significant changes in synaptic morphology that can be linked to changes in synaptic efficacy. This article is part of the Theo Murphy meeting issue ‘Memory reactivation: replaying events past, present and future'.},
author = {Cirelli, Chiara and Tononi, Giulio},
doi = {10.1098/rstb.2019.0235},
file = {:home/farhad/PhD/Literature/rstb.2019.0235.pdf:pdf},
issn = {14712970},
journal = {Philos. Trans. R. Soc. B Biol. Sci.},
keywords = {Cerebral cortex,Hippocampus,Mouse,Serial electron microscopy,Spine},
number = {1799},
pmid = {32248785},
title = {{Effects of sleep and waking on the synaptic ultrastructure}},
volume = {375},
year = {2020}
}
@article{Lavian2019,
abstract = {Short-term depression is a low-pass filter of synaptic information, reducing synaptic information transfer at high presynaptic firing frequencies. Consequently, during elevated presynaptic firing, little information passes to the postsynaptic neuron. However, many neurons fire at relatively high frequencies all the time. Does depression silence their synapses? We tested this apparent contradiction in the indirect pathway of the basal ganglia. Using numerical modeling and whole-cell recordings from single entopeduncular nucleus (EP) neurons in rat brain slices, we investigated how different firing rates of globus pallidus (GP) neurons affect information transmission to the EP. Whole-cell recordings showed significant variability in steady-state depression, which decreased as stimulation frequency increased. Modeling predicted that this variability would translate into different postsynaptic noise levels during constitutive presynaptic activity. Our simulations further predicted that individual GP-EP synapses mediate gain control. However, when we consider the integration of multiple inputs, the broad range of GP firing rates would enable different modes of information transmission. Finally, we predict that changes in dopamine levels can shift the action of GP neurons from rate coding to gain modulation. Our results thus demonstrate how short-term depression shapes information transmission in the basal ganglia in particular and via GABAergic synapses in general.},
author = {Lavian, Hagar and Korngreen, Alon},
doi = {10.1038/s41598-019-54607-y},
file = {:home/farhad/PhD/Literature/s41598-019-54607-y.pdf:pdf},
issn = {20452322},
journal = {Sci. Rep.},
number = {1},
pages = {1--15},
pmid = {31792286},
title = {{Short-term depression shapes information transmission in a constitutively active GABAergic synapse}},
volume = {9},
year = {2019}
}
@article{Niethard2019,
abstract = {In 2008, Vyazovskiy et al. published a seminal study demonstrating that sleep induces a widespread downscaling of synapses that counters the synaptic upscaling that occurred during prior wakefulness. The study laid the groundwork for current research into the ‘where' and ‘when' of homeostatic neuronal network regulation during sleep.},
author = {Niethard, Niels and Born, Jan},
doi = {10.1038/s41593-018-0327-6},
file = {:home/farhad/PhD/Literature/s41593-018-0327-6.pdf:pdf},
issn = {1097-6256},
journal = {Nat. Neurosci.},
month = {feb},
number = {2},
pages = {149--151},
pmid = {30617259},
title = {{Back to baseline: sleep recalibrates synapses}},
url = {http://www.nature.com/articles/s41593-018-0327-6},
volume = {22},
year = {2019}
}
@article{Lomas2013,
author = {Lomas, Amy L. and Grauer, Gregory F.},
doi = {10.2460/ajvr.74.7.948},
file = {:home/farhad/PhD/Literature/AJHGv71p439.pdf:pdf},
issn = {0002-9645},
journal = {Am. J. Vet. Res.},
month = {jul},
number = {7},
pages = {948--948},
pmid = {23961572},
title = {{Letters to the Editor}},
url = {http://avmajournals.avma.org/doi/abs/10.2460/ajvr.74.7.948},
volume = {74},
year = {2013}
}
@article{Fleshner2011,
abstract = {The dynamics of sleep and wake are strongly linked to the circadian clock. Many models have accurately predicted behaviour resulting from dynamic interactions between these two systems without specifying physiological substrates for these interactions. By contrast, recent experimental work has identified much of the relevant physiology for circadian and sleep-wake regulation, but interaction dynamics are difficult to study experimentally. To bridge these approaches, we developed a neuronal population model for the dynamic, bidirectional, neurotransmitter-mediated interactions of the sleep- wake and circadian regulatory systems in nocturnal rats. This model proposes that the central circadian pacemaker, located within the suprachiasmatic nucleus (SCN) of the hypothalamus, promotes sleep through single neurotransmitter- mediated signalling to sleep-wake regulatory populations. Feedback projections from these populations to the SCN alter SCN firing patterns and fine-tune this modulation. Although this model reproduced circadian variation in sleep-wake dynamics in nocturnal rats, it failed to describe the sleep-wake dynamics observed in SCN-lesioned rats. We thus propose two alternative, physiologically based models in which neurotransmitter-and neuropeptidemediated signalling from the SCN to sleep-wake populations introduces mechanisms to account for the behaviour of both the intact and SCN-lesioned rat. These models generate testable predictions and offer a new framework for modelling sleep-wake and circadian interactions. {\textcopyright} 2011 The Royal Society.},
author = {Fleshner, Michelle and Booth, Victoria and Forger, Daniel B. and {Diniz Behn}, Cecilia G.},
doi = {10.1098/rsta.2011.0085},
file = {:home/farhad/PhD/Literature/10.2307@23035995.pdf:pdf},
issn = {1364-503X},
journal = {Philos. Trans. R. Soc. A Math. Phys. Eng. Sci.},
keywords = {Firing-rate model,Sleep-wake model,Suprachiasmatic nucleus,Vasoactive intestinal peptide},
month = {oct},
number = {1952},
pages = {3855--3883},
title = {{Circadian regulation of sleep–wake behaviour in nocturnal rats requires multiple signals from suprachiasmatic nucleus}},
url = {https://royalsocietypublishing.org/doi/10.1098/rsta.2011.0085},
volume = {369},
year = {2011}
}
@book{Weeks2015,
abstract = {A textbook has to meet the needs of various readers, from the specialist who yearns to know ‘‘more and more of less and less'' to the generalist who is limited by knowing ‘‘less and less of more and more.'' This need is nowhere more apparent than in the multidisciplinary science of sleep medicine. Assembled in this preface, as well as in the pages of the textbook, is the collective expertise of the major authorities on contemporary sleep medicine worldwide. The authors have attempted to write a current and comprehensive text that covers the entire spectrum of adult and pediatric sleep medicine, encompassing major disease entities affect- ing sleep and that are, in turn, affected by sleep itself. Sepa- rate sections on sleep among women, in the elderly, and in special patient groups emphasize the unique character of their sleep.},
author = {Lee-Chiong, Teofilo},
booktitle = {A John Wiley Sons, Inc.},
file = {:home/farhad/PhD/Literature/Teofilo Lee-Chiong - Sleep{\_} A Comprehensive Handbook (2006, Wiley-Liss) - libgen.lc.pdf:pdf},
isbn = {047168371X,9780471683711,9780471751717},
publisher = {Wiley-Liss},
title = {{SLEEP: A COMPREHENSIVE HANDBOOK}},
year = {2006}
}
@article{Collingridge2010,
abstract = {Long-term depression (LTD) in the CNS has been the subject of intense investigation as a process that may be involved in learning and memory and in various pathological conditions. Several mechanistically distinct forms of this type of synaptic plasticity have been identified and their molecular mechanisms are starting to be unravelled. Most studies have focused on forms of LTD that are triggered by synaptic activation of either NMDARs (N-methyl-D-aspartate receptors) or metabotropic glutamate receptors (mGluRs). Converging evidence supports a crucial role of LTD in some types of learning and memory and in situations in which cognitive demands require a flexible response. In addition, LTD may underlie the cognitive effects of acute stress, the addictive potential of some drugs of abuse and the elimination of synapses in neurodegenerative diseases. {\textcopyright} 2010 Macmillan Publishers Limited. All rights reserved.},
author = {Collingridge, Graham L. and Peineau, Stephane and Howland, John G. and Wang, Yu Tian},
doi = {10.1038/nrn2867},
file = {:home/farhad/PhD/Literature/nrn2867.pdf:pdf},
issn = {1471003X},
journal = {Nat. Rev. Neurosci.},
number = {7},
pages = {459--473},
pmid = {20559335},
title = {{Long-term depression in the CNS}},
volume = {11},
year = {2010}
}
@article{Sela2020a,
abstract = {A fundamental feature of sleep is reduced behavioral responsiveness to external events, but the extent of processing along sensory pathways remains poorly understood. While responses are comparable across wakefulness and sleep in auditory cortex (AC), neuronal activity in downstream regions remains unknown. Here we recorded spiking activity in 435 neuronal clusters evoked by acoustic stimuli in the perirhinal cortex (PRC) and in AC of freely behaving male rats across wakefulness and sleep. Neuronal responses in AC showed modest ({\~{}}10{\%}) differences in response gain across vigilance states, replicating previous studies. By contrast, PRC neuronal responses were robustly attenuated by 47{\%} and 36{\%} during NREM sleep and REM sleep, respectively. Beyond the separation according to cortical region, response latency in each neuronal cluster was correlated with the degree of NREM sleep attenuation, such that late ({\textgreater}40 ms) responses in all monitored regions diminished during NREM sleep. The robust attenuation of late responses prevalent in PRC represents a novel neural correlate of sensory disconnection during sleep, opening new avenues for investigating the mediating mechanisms.},
author = {Sela, Yaniv and Krom, Aaron Joseph and Bergman, Lottem and Regev, Noa and Nir, Yuval},
doi = {10.1523/JNEUROSCI.1186-19.2020},
file = {:home/farhad/PhD/Literature/2895.full.pdf:pdf},
issn = {0270-6474},
journal = {J. Neurosci.},
keywords = {Auditory,NREM,Perirhinal,REM,Single-unit,Sleep},
month = {apr},
number = {14},
pages = {2895--2905},
pmid = {32071140},
title = {{Sleep Differentially Affects Early and Late Neuronal Responses to Sounds in Auditory and Perirhinal Cortices}},
url = {https://doi.org/10.1523/JNEUROSCI.1186-19.2020 https://www.jneurosci.org/lookup/doi/10.1523/JNEUROSCI.1186-19.2020},
volume = {40},
year = {2020}
}
@article{Steriade2001,
abstract = {In this first intracellular study of neocortical activities during waking and sleep states, we hypothesized that synaptic activities during natural states of vigilance have a decisive impact on the observed electrophysiological properties of neurons that were previously studied under anesthesia or in brain slices. We investigated the incidence of different firing patterns in neocortical neurons of awake cats, the relation between membrane potential fluctuations and firing rates, and the input resistance during all states of vigilance. In awake animals, the neurons displaying fast-spiking firing patterns were more numerous, whereas the incidence of neurons with intrinsically bursting patterns was much lower than in our previous experiments conducted on the intact-cortex or isolated cortical slabs of anesthetized cats. Although cortical neurons displayed prolonged hyperpolarizing phases during slow-wave sleep, the firing rates during the depolarizing phases of the slow sleep oscillation was as high during these epochs as during waking and rapid-eye-movement sleep. Maximum firing rates, exceeding those of regular-spiking neurons, were reached by conventional fast-spiking neurons during both waking and sleep states, and by fast-rhythmic-bursting neurons during waking. The input resistance was more stable and it increased during quiet wakefulness, compared with sleep states. As waking is associated with high synaptic activity, we explain this result by a higher release of activating neuromodulators, which produce an increase in the input resistance of cortical neurons. In view of the high firing rates in the functionally disconnected state of slow-wave sleep, we suggest that neocortical neurons are engaged in processing internally generated signals.},
author = {Steriade, M. and Timofeev, I. and Grenier, F.},
doi = {10.1152/jn.2001.85.5.1969},
file = {:home/farhad/PhD/Literature/jn.2001.85.5.1969.pdf:pdf},
issn = {0022-3077},
journal = {J. Neurophysiol.},
month = {may},
number = {5},
pages = {1969--1985},
pmid = {11353014},
title = {{Natural waking and sleep states: A view from inside neocortical neurons}},
url = {https://www.physiology.org/doi/10.1152/jn.2001.85.5.1969},
volume = {85},
year = {2001}
}
@article{Lee2012a,
abstract = {Switches between different behavioral states of the animal are associated with prominent changes in global brain activity, between sleep and wakefulness or from inattentive to vigilant states. What mechanisms control brain states, and what are the functions of the different states? Here we summarize current understanding of the key neural circuits involved in regulating brain states, with a particular emphasis on the subcortical neuromodulatory systems. At the functional level, arousal and attention can greatly enhance sensory processing, whereas sleep and quiet wakefulness may facilitate learning and memory. Several new techniques developed over the past decade promise great advances in our understanding of the neural control and function of different brain states.},
author = {Lee, Seung-Hee and Dan, Yang},
doi = {10.1016/j.neuron.2012.09.012},
file = {:home/farhad/PhD/Literature/nihms441660.pdf:pdf},
issn = {08966273},
journal = {Neuron},
month = {oct},
number = {1},
pages = {209--222},
pmid = {23040816},
title = {{Neuromodulation of brain states}},
url = {https://linkinghub.elsevier.com/retrieve/pii/S0896627312008203},
volume = {76},
year = {2012}
}
@article{Kasdin1995,
abstract = {Review.},
author = {Kasdin, N.J.},
doi = {10.1109/5.381848},
file = {:home/farhad/PhD/Literature/kasdin{\_}ProcIEEE{\_}950501n.pdf:pdf},
issn = {00189219},
journal = {Proc. IEEE},
month = {may},
number = {5},
pages = {802--827},
title = {{Discrete simulation of colored noise and stochastic processes and 1/f/sup $\alpha$/ power law noise generation}},
url = {http://ieeexplore.ieee.org/document/381848/},
volume = {83},
year = {1995}
}
@article{Diethelm2006,
abstract = {We propose an algorithm for the numerical evaluation of convolution integrals of the form ∫0xk(x-y)f(y,x) dy, for x∈[0,X]. Our method is especially suitable in situations where the fundamental interval [0, X] is very long and the kernel function k is expensive to calculate. Separate versions are provided where the forcing function f is known in advance, and where it must be determined step-by-step along the solution path. These methods are efficient with respect to both run time and memory requirements. {\textcopyright} 2006 Elsevier Ltd. All rights reserved.},
author = {Diethelm, K. and Freed, A.D.},
doi = {10.1016/j.camwa.2005.07.010},
file = {:home/farhad/PhD/Literature/1-s2.0-S0898122105004438-main.pdf:pdf},
issn = {08981221},
journal = {Comput. Math. with Appl.},
keywords = {Convolution integral,Logarithmic memory,Mittag-Leffler function,Numerical approximation,Quadrature,Viscoelasticity},
month = {jan},
number = {1},
pages = {51--72},
title = {{An efficient algorithm for the evaluation of convolution integrals}},
url = {https://linkinghub.elsevier.com/retrieve/pii/S0898122105004438},
volume = {51},
year = {2006}
}
@book{Steriade2019,
abstract = {We regard this book as part of an ongoing history of efforts to understand the nature of waking and sleeping states from a biological point of view, and are convinced that the current moment is especially propitious because of the recent technological revolutions in anatomy and physiology. In planning such a book we had the choices of producing an edited volume with invited chapter authors or of writing the book ourselves. Edited volumes offer the opportunity for expression of expertise in each chapter, but, we felt, would not allow the development of our ideas on the potential and actual unity of the field, and would not allow the expression of coherence which can be obtained only with one or two voices, but is quite diffi- cult with a chorus assembled and performing together for the first time. (Unlike musical works, there is very little precedent for rehearsals and repeated perform- ances for authors of edited volumes, or even for the existence of conductors able to induce},
author = {Steriade, Mircea M. and McCarley, Robert W.},
booktitle = {Brain Control Wakefulness Sleep},
edition = {2nd},
file = {:home/farhad/PhD/Literature/Mircea M. Steriade, Robert W. McCarley - Brain Control of Wakefulness and Sleep (2005, Springer) - libgen.lc (1).pdf:pdf},
isbn = {0-306-48714-4,978-0306-48714-9},
publisher = {Springer},
title = {{Brain control of wakefulness and sleep}},
url = {https://www.cambridge.org/core/product/identifier/CBO9781107415324A009/type/book{\_}part},
year = {2005}
}
@article{Singer2008,
abstract = {In the cerebral cortex two complementary strategies are applied for the representation of perceptual objects: the generation of highly specific neurons that respond to complex conjunctions of elementary features and the dynamic formation of coherent assemblies of cells, whereby each cell codes only for particular aspects of the perceptual object. The second strategy requires that neurons convey two messages in parallel: first, whether the feature constellation to which they are tuned is present and, second, with which of the other neurons they cooperate to form an assembly. Evidence suggests that the presence of the respective feature constellation is signaled by an increase in discharge rate while the relations with other neurons are established by precise synchronization of action potentials. This requires context-dependent dynamic adjustment of spike timing. The oscillatory patterning of neuronal responses that occurs in different frequency bands and in most structures in the brain is proposed to serve this adjustment and to provide the basis for the generation and read-out of temporal codes. {\textcopyright} 2008 Elsevier Inc. All rights reserved.},
author = {Singer, W.},
doi = {10.1016/B978-012370880-9.00287-5},
file = {:home/farhad/PhD/Literature/PIIS0896627300808211.pdf:pdf},
isbn = {9780123708809},
journal = {Senses A Compr. Ref.},
keywords = {Cerebral,Cortex,Feature binding,Gamma frequency,Neuronal coding,Oscillations,Synchrony,Temporal codes},
pages = {1--9},
title = {{Temporal Coherence: A Versatile Code for the Definition of Relations}},
volume = {2},
year = {2008}
}
@article{Campbell1986,
abstract = {The auditory brain-stem evoked potential (ABEP) was recorded from 9 female subjects during 1 night of natural sleep. Monaural click stimuli were delivered at a rate of either 11, 41 or 81/sec through a hearing-aid device. The intensity was held constant at 70 dB nHL. In other runs, the intensity was lowered to either 50, 30 or 10 dB, the rate of click presentation being held constant at 81/sec. Tympanic temperature was monitored throughout the recording session. The ABEP was unaltered during any stage of sleep regardless of the rate of presentation or stimulus intensity. Distinct peak V responses were recognizable to within 10 dB of the adult threshold in the sleeping subject. It may be concluded that sleep has no virtually on effect on ABEP morphology. {\textcopyright} 1986.},
author = {Campbell, Kenneth B. and Bartoli, Elizabeth A.},
doi = {10.1016/0168-5597(86)90047-X},
file = {:home/farhad/PhD/Literature/campbell1986.pdf:pdf},
issn = {01685597},
journal = {Electroencephalogr. Clin. Neurophysiol. Potentials Sect.},
keywords = {auditory brain-stem evoked potential (ABEP),sleep},
month = {mar},
number = {2},
pages = {142--149},
title = {{Human auditory evoked potentials during natural sleep: The early components}},
url = {https://linkinghub.elsevier.com/retrieve/pii/016855978690047X},
volume = {65},
year = {1986}
}
@article{Behn2012,
abstract = {Waking and sleep states are regulated by the coordinated activity of a number of neuronal populations in the brainstem and hypothalamus whose synaptic interactions compose a sleep-wake regulatory network. Physiologically based mathematical models of the sleep-wake regulatory network contain mechanisms operating on multiple time scales including relatively fast synaptic-based interactions between neuronal populations, and much slower homeostatic and circadian processes that modulate sleep-wake temporal patterning. In this study, we exploit the naturally arising slow time scale of the homeostatic sleep drive in a reduced sleep-wake regulatory network model to utilize fast-slow analysis to investigate the dynamics of rapid eye movement (REM) sleep regulation. The network model consists of a reduced number of wake-, non-REM (NREM) sleep-, and REM sleep-promoting neuronal populations with synaptic interactions reflecting the mutually inhibitory flip-flop conceptual model for sleep-wake regulation and the reciprocal interaction model for REM sleep regulation. Network dynamics regularly alternate between wake and sleep states as governed by the slow homeostatic sleep drive. By varying a parameter associated with the activation of the REM-promoting population, we cause REM dynamics during sleep episodes to vary from suppression to single activations to regular REM-NREM cycling, corresponding to changes in REM patterning induced by circadian modulation and observed in different mammalian species. We also utilize fast-slow analysis to explain complex effects on sleep-wake patterning of simulated experiments in which agonists and antagonists of different neurotransmitters are microinjected into specific neuronal populations participating in the sleep-wake regulatory network. {\textcopyright} 2012 Society for Industrial and Applied Mathematics.},
author = {{Diniz Behn}, Cecilia G. and Booth, Victoria},
doi = {10.1137/110832823},
file = {:home/farhad/PhD/Literature/DinizBehn{\_}SIAMJAppDynSyst{\_}2012.pdf:pdf},
issn = {1536-0040},
journal = {SIAM J. Appl. Dyn. Syst.},
keywords = {Bifurcation analysis,Bistability,Bursting,Firing rate model,Hysteresis,Limit cycle},
month = {jan},
number = {1},
pages = {212--242},
title = {{A fast-slow analysis of the dynamics of REM sleep}},
url = {http://epubs.siam.org/doi/10.1137/110832823},
volume = {11},
year = {2012}
}
@article{Issa2008,
abstract = {Most sensory stimuli do not reach conscious perception during sleep. It has been thought that the thalamus prevents the relay of sensory information to cortex during sleep, but the consequences for cortical responses to sensory signals in this physiological state remain unclear. We recorded from two auditory cortical areas downstream of the thalamus in naturally sleeping marmoset monkeys. Single neurons in primary auditory cortex either increased or decreased their responses during sleep compared with wakefulness. In lateral belt, a secondary auditory cortical area, the response modulation was also bidirectional and showed no clear systematic depressive effect of sleep. When averaged across neurons, sound-evoked activity in these two auditory cortical areas was surprisingly well preserved during sleep. Neural responses to acoustic stimulation were present during both slow-wave and rapid-eye movement sleep, were repeatedly observed over multiple sleep cycles, and demonstrated similar discharge patterns to the responses recorded during wakefulness in the same neuron. Our results suggest that the thalamus is not as effective a gate for the flow of sensory information as previously thought. At the cortical stage, a novel pattern of activation/deactivation appears across neurons. Because the neural signal reaches as far as secondary auditory cortex, this leaves open the possibility of altered sensory processing of auditory information during sleep. Copyright {\textcopyright} 2008 Society for Neuroscience.},
author = {Issa, Elias B. and Wang, Xiaoqin},
doi = {10.1523/JNEUROSCI.3086-08.2008},
file = {:home/farhad/PhD/Literature/14467.full.pdf:pdf},
issn = {0270-6474},
journal = {J. Neurosci.},
keywords = {Auditory cortex,Hearing,Lateral belt,Primate,Sensory,Sleep},
month = {dec},
number = {53},
pages = {14467--14480},
title = {{Sensory Responses during Sleep in Primate Primary and Secondary Auditory Cortex}},
url = {http://www.jneurosci.org/cgi/doi/10.1523/JNEUROSCI.3086-08.2008},
volume = {28},
year = {2008}
}
@article{Pace-Schott2002,
abstract = {To appreciate the neural underpinnings of sleep, it is important to view this universal mammalian behaviour at multiple levels of its biological organization. Molecularly, the circadian rhythm of sleep involves interlocking positive- and negative-feedback mechanisms of circadian genes and their protein products in cells of the suprachiasmatic nucleus that are entrained to ambient conditions by light. Circadian information is integrated with information on homeostatic sleep need in nuclei of the anterior hypothalamus. These nuclei interact with arousal systems in the posterior hypothalamus, basal forebrain and brainstem to control sleep onset. During sleep, an ultradian oscillator in the mesopontine junction controls the regular alternation of rapid eye movement (REM) and non-REM sleep. Sleep cycles are accompanied by neuromodulatory influences on forebrain structures that influence behaviour, consciousness and cognition.},
author = {Pace-Schott, Edward F. and Hobson, J. Allan},
doi = {10.1038/nrn895},
file = {:home/farhad/PhD/Literature/Allan20Hobson{\_}The20Neurobiology20of20Sleep.pdf:pdf},
issn = {1471-003X},
journal = {Nat. Rev. Neurosci.},
month = {aug},
number = {8},
pages = {591--605},
title = {{The Neurobiology of Sleep: Genetics, cellular physiology and subcortical networks}},
url = {http://www.nature.com/articles/nrn895},
volume = {3},
year = {2002}
}
@article{Weigenand2014,
abstract = {NREM sleep is characterized by two hallmarks, namely K-complexes (KCs) during sleep stage N2 and cortical slow oscillations (SOs) during sleep stage N3. While the underlying dynamics on the neuronal level is well known and can be easily measured, the resulting behavior on the macroscopic population level remains unclear. On the basis of an extended neural mass model of the cortex, we suggest a new interpretation of the mechanisms responsible for the generation of KCs and SOs. As the cortex transitions from wake to deep sleep, in our model it approaches an oscillatory regime via a Hopf bifurcation. Importantly, there is a canard phenomenon arising from a homoclinic bifurcation, whose orbit determines the shape of large amplitude SOs. A KC corresponds to a single excursion along the homoclinic orbit, while SOs are noise-driven oscillations around a stable focus. The model generates both time series and spectra that strikingly resemble real electroencephalogram data and points out possible differences between the different stages of natural sleep.},
author = {Weigenand, Arne and {Schellenberger Costa}, Michael and Ngo, Hong-Viet Victor and Claussen, Jens Christian and Martinetz, Thomas},
doi = {10.1371/journal.pcbi.1003923},
editor = {Jbabdi, Saad},
file = {:home/farhad/PhD/Literature/journal.pcbi.1003923.PDF:PDF},
issn = {1553-7358},
journal = {PLoS Comput. Biol.},
month = {nov},
number = {11},
pages = {e1003923},
pmid = {25392991},
title = {{Characterization of k-complexes and slow wave activity in a neural mass model}},
url = {https://dx.plos.org/10.1371/journal.pcbi.1003923},
volume = {10},
year = {2014}
}
@article{Massimini2004,
abstract = {During much of sleep, virtually all cortical neurons undergo a slow oscillation ({\textless}1 Hz) in membrane potential, cycling from a hyperpolarized state of silence to a depolarized state of intense firing. This slow oscillation is the fundamental cellular phenomenon that organizes other sleep rhythms such as spindles and slow waves. Using high-density electroencephalogram recordings in humans, we show here that each cycle of the slow oscillation is a traveling wave. Each wave originates at a definite site and travels over the scalp at an estimated speed of 1.2-7.0 m/sec. Waves originate more frequently in prefrontal-orbitofrontal regions and propagate in an anteroposterior direction. Their rate of occurrence increases progressively reaching almost once per second as sleep deepens. The pattern of origin and propagation of sleep slow oscillations is reproducible across nights and subjects and provides a blueprint of cortical excitability and connectivity. The orderly propagation of correlated activity along connected pathways may play a role in spike timing-dependent synaptic plasticity during sleep.},
author = {Massimini, Marcello and Huber, Reto and Ferrarelli, Fabio and Hill, Sean and Tononi, Giulio},
doi = {10.1523/JNEUROSCI.1318-04.2004},
file = {:home/farhad/PhD/Literature/0246862.pdf:pdf},
issn = {02706474},
journal = {J. Neurosci.},
keywords = {Cortex,EEG,Human,Sleep,Slow oscillation,Spontaneous activity},
number = {31},
pages = {6862--6870},
pmid = {15295020},
title = {{The sleep slow oscillation as a traveling wave}},
volume = {24},
year = {2004}
}
@article{Sela2020,
abstract = {A fundamental feature of sleep is reduced behavioral responsiveness to external events, but the extent of processing along sensory pathways remains poorly understood. While responses are comparable across wakefulness and sleep in auditory cortex (AC), neuronal activity in downstream regions remains unknown. Here we recorded spiking activity in 435 neuronal clusters evoked by acoustic stimuli in the perirhinal cortex (PRC) and in AC of freely behaving male rats across wakefulness and sleep. Neuronal responses in AC showed modest ({\~{}}10{\%}) differences in response gain across vigilance states, replicating previous studies. By contrast, PRC neuronal responses were robustly attenuated by 47{\%} and 36{\%} during NREM sleep and REM sleep, respectively. Beyond the separation according to cortical region, response latency in each neuronal cluster was correlated with the degree of NREM sleep attenuation, such that late ({\textgreater}40 ms) responses in all monitored regions diminished during NREM sleep. The robust attenuation of late responses prevalent in PRC represents a novel neural correlate of sensory disconnection during sleep, opening new avenues for investigating the mediating mechanisms.},
author = {Sela, Yaniv and Krom, Aaron Joseph and Bergman, Lottem and Regev, Noa and Nir, Yuval},
doi = {10.1523/JNEUROSCI.1186-19.2020},
file = {:home/farhad/PhD/Literature/Sela2020.pdf:pdf},
issn = {15292401},
journal = {J. Neurosci.},
keywords = {Auditory,NREM,Perirhinal,REM,Single-unit,Sleep},
number = {14},
pages = {2895--2905},
pmid = {32071140},
title = {{Sleep differentially affects early and late neuronal responses to sounds in auditory and perirhinal cortices}},
volume = {40},
year = {2020}
}
@article{Cirelli2000,
abstract = {Behavioral studies indicate that the ability to acquire long-term memories is severely impaired during sleep. It is unclear, however, why the highly synchronous discharge of neurons during sleep should not be followed by the induction of enduring plastic changes. Here we show that the expression of phosphorylated CRE-binding protein, Arc, and BDNF, three genes whose induction is often associated with synaptic plasticity, is high during waking and low during sleep. We also show that the induction of these genes during waking depends on the activity of the noradrenergic system, which is high in waking and low in sleep. These molecular results complement behavioral evidence and provide a mechanism for the impairment of long-term memory acquisition during sleep.},
author = {Cirelli, Chiara and Tononi, Giulio},
doi = {10.1523/jneurosci.20-24-09187.2000},
file = {:home/farhad/PhD/Literature/9187.full.pdf:pdf},
issn = {02706474},
journal = {J. Neurosci.},
keywords = {Arc,BDNF,Memory,Neural plasticity,Norepinephrine,P-CREB,Sleep,Sleep deprivation,Waking},
number = {24},
pages = {9187--9194},
pmid = {11124996},
title = {{Differential expression of plasticity-related genes in waking and sleep and their regulation by the noradrenergic system}},
volume = {20},
year = {2000}
}
@article{Haider2006,
abstract = {The recurrent excitatory and inhibitory connections between and within layers of the cerebral cortex are fundamental to the operation of local cortical circuits. Models of cortical function often assume that recurrent excitation and inhibition are balanced, and we recently demonstrated that spontaneous network activity in vitro contains a precise balance of excitation and inhibition; however, the existence of a balance between excitation and inhibition in the intact and spontaneously active cerebral cortex has not been directly tested. We examined this hypothesis in the prefrontal cortex in vivo, during the slow ({\textless}1 Hz) oscillation in ketamine-xylazine-anesthetized ferrets. We measured persistent network activity (Up states) with extracellular multiple unit and local field potential recording, while simultaneously recording synaptic currents in nearby cells. We determined the reversal potential and conductance change over time during Up states and found that the body of Up state activity exhibited a steady reversal potential (-37 mV on average) for hundreds of milliseconds, even during substantial (21 nS on average) changes in membrane conductance. Furthermore, we found that both the initial and final segments of the Up state were characterized by significantly more depolarized reversal potentials and concomitant increases in excitatory conductance, compared with the stable middle portions of Up states. This ongoing temporal evolution between excitation and inhibition, which exhibits remarkable proportionality within and across neurons in active local networks, may allow for rapid transitions between relatively stable network states, permitting the modulation of neuronal responsiveness in a behaviorally relevant manner. Copyright {\textcopyright} 2006 Society for Neuroscience.},
author = {Haider, Bilal and Duque, Alvaro and Hasenstaub, Andrea R. and McCormick, David A.},
doi = {10.1523/JNEUROSCI.5297-05.2006},
file = {:home/farhad/PhD/Literature/4535.full.pdf:pdf},
issn = {02706474},
journal = {J. Neurosci.},
keywords = {Conductance,Intracellular,LFP,Prefrontal cortex,Spontaneous activity,Up states},
number = {17},
pages = {4535--4545},
pmid = {16641233},
title = {{Neocortical network activity in vivo is generated through a dynamic balance of excitation and inhibition}},
volume = {26},
year = {2006}
}
@article{Esser2009a,
abstract = {Effective connectivity between cortical areas decreases during slow wave sleep. This decline can be observed in the reduced interareal propagation of activity evoked either directly in cortex by transcranial magnetic stimulation (TMS) or by sensory stimulation. We present here a large-scale model of the thalamocortical system that is capable of reproducing these experimental observations. This model was constructed according to a large number of physiological and anatomical constraints and includes over 30,000 spiking neurons interconnected by more than 5 million synaptic connections and organized into three cortical areas. By simulating the different effects of arousal promoting neuromodulators, the model can produce a waking or a slow wave sleep-like mode. In this work, we also seek to explain why intercortical signal transmission decreases in slow wave sleep. The traditional explanation for reduced brain responses during this state, a thalamic gate, cannot account for the reduced propagation between cortical areas. Therefore we propose that a cortical gate is responsible for this diminished intercortical propagation. We used our model to test three candidate mechanisms that might produce a cortical gate during slow wave sleep: a propensity to enter a local down state following perturbation, which blocks the propagation of activity to other areas, increases in potassium channel conductance that reduce neuronal responsiveness, and a shift in the balance of synaptic excitation and inhibition toward inhibition, which decreases network responses to perturbation. Of these mechanisms, we find that only a shift in the balance of synaptic excitation and inhibition can account for the observed in vivo response to direct cortical perturbation as well as many features of spontaneous sleep. Copyright {\textcopyright} 2009 The American Physiological Society.},
author = {Esser, Steve K. and Hill, Sean and Tononi, Giulio},
doi = {10.1152/jn.00059.2009},
file = {:home/farhad/PhD/Literature/jn.00059.2009 (1).pdf:pdf},
issn = {00223077},
journal = {J. Neurophysiol.},
number = {4},
pages = {2096--2111},
pmid = {19657080},
title = {{Breakdown of effective connectivity during slow wave sleep: Investigating the mechanism underlying a cortical gate using large-scale modeling}},
volume = {102},
year = {2009}
}
@book{Gastone2013,
author = {Celesia, Gastone G.},
edition = {1},
file = {:home/farhad/PhD/Literature/[Handbook of Clinical Neurophysiology 10] Gastone G. Celesia (Eds.) - Disorders of Peripheral and Central Auditory Processing (2013, Elsevier) - libgen.lc.pdf:pdf},
isbn = {978-0-7020-5310-8,978-0-7020-5565-2},
number = {1},
pages = {2009},
publisher = {Elsevier},
title = {{Disorders of peripheral and central auditory processing}},
year = {2013}
}
@article{Block2007,
abstract = {How can we disentangle the neural basis of phenomenal consciousness from the neural machinery of the cognitive access that underlies reports of phenomenal consciousness? We see the problem in stark form if we ask how we can tell whether representations inside a Fodorian module are phenomenally conscious. The methodology would seem straightforward: Find the neural natural kinds that are the basis of phenomenal consciousness in clear cases – when subjects are completely confident and we have no reason to doubt their authority – and look to see whether those neural natural kinds exist within Fodorian modules. But a puzzle arises: Do we include the machinery underlying reportability within the neural natural kinds of the clear cases? If the answer is “Yes,” then there can be no phenomenally conscious representations in Fodorian modules. But how can we know if the answer is “Yes”? The suggested methodology requires an answer to the question it was supposed to answer! This target article argues for an abstract solution to the problem and exhibits a source of empirical data that is relevant, data that show that in a certain sense phenomenal consciousness overflows cognitive accessibility. I argue that we can find a neural realizer of this overflow if we assume that the neural basis of phenomenal consciousness does not include the neural basis of cognitive accessibility and that this assumption is justified (other things being equal) by the explanations it allows.},
author = {Block, Ned},
doi = {10.1017/S0140525X07002786},
file = {:home/farhad/PhD/Literature/Block{\_}BBS.pdf:pdf},
issn = {0140-525X},
journal = {Behav. Brain Sci.},
keywords = {Access consciousness,Accessibility,Change blindness,Consciousness,Mind/body problem,NCC,Phenomenal consciousness,Refrigerator light illusion,Reportability,Unconscious,Vegetative state,Working memory},
month = {dec},
number = {5-6},
pages = {481--499},
pmid = {18366828},
title = {{Consciousness, accessibility, and the mesh between psychology and neuroscience}},
url = {https://www.cambridge.org/core/product/identifier/S0140525X07002786/type/journal{\_}article},
volume = {30},
year = {2007}
}
@article{Steriade1993a,
abstract = {As most afferent axons to the thalamus originate in the cerebral cortex, we assumed that the slow ({\textless} 1 Hz) cortical oscillation described in the two companion articles is reflected in reticular (RE) thalamic and thalamocortical cells. We hypothesized that the cortically generated slow rhythm would appear in the thalamus in conjunction with delta and spindle oscillations arising from intrinsic and network properties of thalamic neurons. Intracellular recordings have been obtained in anesthetized cats from RE (n = 51) and cortically projecting (n = 240) thalamic neurons. RE cells were physiologically identified by cortically evoked high-frequency spike bursts and depolarizing spindle oscillations. Thalamocortical cells were recognized by backfiring from appropriate neocortical areas, spindle- related cyclic IPSPs, and hyperpolarization-activated delta oscillation consisting of rhythmic low-threshold spikes (LTSs) alternating with afterhyperpolarizing potentials (AHPs). The slow rhythm (0.3-0.5 Hz) was recorded in 65{\%} of RE neurons. In ≃90{\%} of oscillating cells, the rhythm consisted of prolonged depolarizations giving rise to trains of single action potentials. DC hyperpolarization increased the synaptic noise and, in a few cells, suppressed the long-lasting depolarizing phase of the slow rhythm, without blocking the fast EPSPs. In ≃10{\%} of oscillating neurons, the hyperpolarizing phase of the oscillation was much more pronounced, thus suggesting that the slow rhythm was produced by inhibitory sculpturing of the background firing. The slow oscillation was associated with faster rhythms (4-8 Hz) in the same RE neuron. The slow rhythm of RE neurons was closely related to EEG wave complexes recurring with the same frequency, and its strong dependency upon a synchronized state of cortical EEG was observed during shifts in EEG patterns at different levels of anesthesia. In 44{\%} of thalamocortical cells the slow rhythm of depolarizing sequences was apparent and it could coexist with delta or spindle oscillations in the same neuron. The occurrence of the slowly recurring depolarizing envelopes was delayed by the hyperpolarizing spindle sequences or by the LTS-AHP sequences of delta oscillation. The hyperpolarization-activated delta potentials that tended to dampen after a few cycles were grouped in sequences recurring with the slow rhythm. We finally propose a unified scenario of the genesis of the three major sleep rhythms: slow, delta, and spindle oscillations.},
author = {Steriade, M. and Contreras, D. and {Curro Dossi}, R and Nunez, A.},
doi = {10.1523/JNEUROSCI.13-08-03284.1993},
file = {:home/farhad/PhD/Literature/jneurosci.13-08-03284.1993.pdf:pdf},
issn = {0270-6474},
journal = {J. Neurosci.},
keywords = {EEG,delta rhythm,dorsal thalamus,intracellular recordings,reticular thalamus,sleep,slow rhythm,spindle rhythm},
month = {aug},
number = {8},
pages = {3284--3299},
pmid = {8340808},
title = {{The slow ({\textless} 1 Hz) oscillation in reticular thalamic and thalamocortical neurons: scenario of sleep rhythm generation in interacting thalamic and neocortical networks}},
url = {https://www.jneurosci.org/lookup/doi/10.1523/JNEUROSCI.13-08-03284.1993},
volume = {13},
year = {1993}
}
@article{Hodgkin1952,
abstract = {1},
author = {Hodgkin, A. L. and Huxley, A. F. and Katz, B.},
doi = {10.1113/jphysiol.1952.sp004716},
file = {:home/farhad/PhD/Literature/jphysiol01447-0057.pdf:pdf},
issn = {0022-3751},
journal = {J. Physiol.},
month = {apr},
number = {4},
pages = {424--448},
title = {{Measurement of current‐voltage relations in the membrane of the giant axon of Loligo}},
url = {https://onlinelibrary.wiley.com/doi/abs/10.1113/jphysiol.1952.sp004716},
volume = {116},
year = {1952}
}
@article{Smith2020,
abstract = {The science of consciousness has made great strides by focusing on the behavioural and neuronal correlates of experience. However, while such correlates are important for progress to occur, they are not enough if we are to understand even basic facts, for example, why the cerebral cortex gives rise to consciousness but the cerebellum does not, though it has even more neurons and appears to be just as complicated. Moreover, correlates are of little help in many instances where we would like to know if consciousness is present: patients with a few remaining islands of functioning cortex, preterm infants, non-mammalian species and machines that are rapidly outperforming people at driving, recognizing faces and objects, and answering difficult questions. To address these issues, we need not only more data but also a theory of consciousness—one that says what experience is and what type of physical systems can have it. Integrated information theory (IIT) does so by starting from experience itself via five phenomenological axioms: intrinsic existence, composition, information, integration and exclusion . From these it derives five postulates about the properties required of physical mechanisms to support consciousness. The theory provides a principled account of both the quantity and the quality of an individual experience (a quale), and a calculus to evaluate whether or not a particular physical system is conscious and of what. Moreover, IIT can explain a range of clinical and laboratory findings, makes a number of testable predictions and extrapolates to a number of problematic conditions. The theory holds that consciousness is a fundamental property possessed by physical systems having specific causal properties. It predicts that consciousness is graded, is common among biological organisms and can occur in some very simple systems. Conversely, it predicts that feed-forward networks, even complex ones, are not conscious, nor are aggregates such as groups of individuals or heaps of sand. Also, in sharp contrast to widespread functionalist beliefs, IIT implies that digital computers, even if their behaviour were to be functionally equivalent to ours, and even if they were to run faithful simulations of the human brain, would experience next to nothing.},
author = {Tononi, Giulio and Koch, Christof},
doi = {10.1098/rstb.2014.0167},
file = {:home/farhad/PhD/Literature/rstb.2014.0167.pdf:pdf},
issn = {0962-8436},
journal = {Philos. Trans. R. Soc. B Biol. Sci.},
keywords = {cognition,neuroscience},
month = {may},
number = {1668},
pages = {20140167},
title = {{Consciousness: here, there and everywhere?}},
url = {https://royalsocietypublishing.org/doi/10.1098/rstb.2014.0167},
volume = {370},
year = {2015}
}
@article{Steriade1993b,
abstract = {We describe a novel slow oscillation in intracellular recordings from cortical association areas 5 and 7, motor areas 4 and 6, and visual areas 17 and 18 of cats under various anesthetics. The recorded neurons (n = 254) were antidromically and orthodromically identified as corticothalamic or callosal elements receiving projections from appropriate thalamic nuclei as well as from homotopic foci in the contralateral cortex. Two major types of cells were recorded: regular-spiking (mainly slow-adapting, but also fast-adapting) neurons and intrinsically bursting cells. A group of slowly oscillating neurons (n = 21) were intracellularly stained and found to be pyramidal- shaped cells in layers III-VI, with luxuriant basal dendritic arbors. The slow rhythm appeared in 88{\%} of recorded neurons. It consisted of slow depolarizing envelopes (lasting for 0.8-1.5 sec) with superimposed full action potentials or presumed dendritic spikes, followed by long-lasting hyperpolarizations. Such sequences recurred rhythmically at less than 1 Hz, with a prevailing oscillation between 0.3 and 0.4 Hz in 67{\%} of urethane- anesthetized animals. While in most neurons (≃70{\%}) the repetitive spikes superimposed on the slow depolarization were completely blocked by slight DC hyperpolarization, 30{\%} of cells were found to display relatively small (3-12 mV), rapid, all-or-none potentials after obliteration of full action potentials. These fast spikes were suppressed in an all-or-none fashion at V(m) more negative than -90 mV. The depolarizing envelope of the slow rhythm was reduced or suppressed at a V(m) of -90 to -100 mV and its duration was greatly reduced by administration of the NMDA blocker ketamine. In keeping with this action, most (56{\%}) neurons recorded in animals under ketamine and nitrous oxide or ketamine and xylazine anesthesia displayed the slow oscillation at higher frequencies (0.6-1 Hz) than under urethane anesthesia (0.3-0.4 Hz). In 18{\%} of the oscillating cells, the slow rhythm mainly consisted of repetitive (15-30 Hz), relatively short-lasting (15-25 msec) IPSPs that could be revealed by bringing the V(m) at more positive values than -70 mV. The long-lasting (≃1 sec) hyperpolarizing phase of the slow oscillation was best observed at the resting V(m) and was reduced at about - 100 mV. Simultaneous recording of another cell across the membrane demonstrated synchronous inhibitory periods in both neurons. Intracellular diffusion of Cl or Cs+ reduced the amplitude and/or duration of cyclic long- lasting hyperpolarizations. Thus, the newly described oscillation is present in all investigated (sensory, motor, and associational) cortical areas, is displayed by morphologically and physiologically identified pyramidal cells, but does also seemingly involve local-circuit inhibitory cells as inferred from the rhythmic (0.3 Hz) sequences of repetitive IPSPs in pyramidal-type neurons. We then deal with a massive population event, as also indicated by the close correlation between the slow cellular and EEG oscillation. As shown in the following two companion articles (Steriade et al., 1993a,b), the slow cortical oscillation survives total lesions of thalamic perikarya projecting to the recorded cortical neurons and plays a pivotal role in grouping within the 0.3 Hz rhythm other sleep oscillations, such as spindle (7-14 Hz) and delta (1-4 Hz) waves. A new view of sleep oscillations emerges, with various cerebral rhythms generated by intrinsic electrophysiological properties of thalamic and cortical neurons and by synaptic interactions in complex corticothalamocortical networks.},
author = {Steriade, M. and Nunez, A. and Amzica, F.},
doi = {10.1523/jneurosci.13-08-03252.1993},
file = {:home/farhad/PhD/Literature/JNEUROSCI.13-08-03252.1993.pdf:pdf},
issn = {02706474},
journal = {J. Neurosci.},
keywords = {anesthesia,dendritic spikes,depolarizations,hyperpolarizations,intracellular recordings,neocortex,sleep,slow rhythm,thalamus},
number = {8},
pages = {3252--3265},
pmid = {8340806},
title = {{A novel slow ({\textless} 1 Hz) oscillation of neocortical neurons in vivo: Depolarizing and hyperpolarizing components}},
volume = {13},
year = {1993}
}
@article{Deurveilher2005,
abstract = {The circadian clock housed in the suprachiasmatic nucleus (SCN) controls various circadian rhythms including daily sleep-wake cycles. Using dual tract-tracing, we recently showed that the medial preoptic area (MPA), subparaventricular zone (SPVZ) and dorsomedial hypothalamic nucleus (DMH) are well positioned to relay SCN output to two key sleep-promoting nuclei, namely, the ventrolateral and median preoptic nuclei. The present study examined the possibility that these three nuclei may link the SCN with wake-regulatory neuronal groups. Biotinylated dextran-amine with or without cholera toxin B subunit was injected into selected main targets of SCN efferents; the retrograde labeling in the SCN was previously analyzed. Here, anterograde labeling was analyzed in immunohistochemically identified cholinergic, orexin/hypocretin- containing and aminergic cell groups. Tracer injections into the MPA, SPVZ and DMH resulted in moderate to dense anterograde labeling of varicose fibers in the orexin field and the tuberomammillary nucleus. The locus coeruleus, particularly the dendritic field, contained moderate anterograde labeling from the MPA and DMH. The ventral tegmental area, dorsal raphe nucleus, and laterodorsal tegmental nucleus all showed moderate anterograde labeling from the DMH. The substantia innominata showed moderate anterograde labeling from the MPA. These results suggest that the MPA, SPVZ and DMH are possible relay nuclei for indirect SCN projections not only to sleep-promoting preoptic nuclei as previously shown, but also to wake-regulatory cell groups throughout the brain. In the absence of major direct SCN projections to most of these sleep/wake-regulatory regions, indirect neuronal pathways probably play an important role in the circadian control of sleep-wake cycles and other physiological functions. {\textcopyright} 2004 IBRO. Published by Elsevier Ltd. All rights reserved.},
author = {Deurveilher, S. and Semba, K.},
doi = {10.1016/j.neuroscience.2004.08.030},
file = {:home/farhad/PhD/Literature/1-s2.0-S0306452204007444-main.pdf:pdf},
isbn = {1902494121},
issn = {03064522},
journal = {Neuroscience},
keywords = {aminergic,cholinergic,dual tract-tracing,immunohistochemistry,orexin/hypocretin},
month = {jan},
number = {1},
pages = {165--183},
title = {{Indirect projections from the suprachiasmatic nucleus to major arousal-promoting cell groups in rat: Implications for the circadian control of behavioural state}},
url = {https://linkinghub.elsevier.com/retrieve/pii/S0306452204007444},
volume = {130},
year = {2005}
}
@article{Douglas1995,
abstract = {The majority of synapses in the mammalian cortex originate from cortical neurons. Indeed, the largest input to cortical cells comes from neighboring excitatory cells. However, most models of cortical development and processing do not reflect the anatomy and physiology of feedback excitation and are restricted to serial feedforward excitation. This report describes how populations of neurons in cat visual cortex can use excitatory feedback, characterized as an effective "network conductance," to amplify their feedforward input signals and demonstrates how neuronal discharge can be kept proportional to stimulus strength despite strong, recurrent connections that threaten to cause runaway excitation. These principles are incorporated into models of cortical direction and orientation selectivity that emphasize the basic design principles of cortical architectures.},
author = {Douglas, R. and Koch, Christof and Mahowald, Misha and Martin, K. and Suarez, H.},
doi = {10.1126/science.7638624},
file = {:home/farhad/PhD/Literature/science.7638624.pdf:pdf},
issn = {0036-8075},
journal = {Science (80-. ).},
month = {aug},
number = {5226},
pages = {981--985},
pmid = {7638624},
title = {{Recurrent excitation in neocortical circuits}},
url = {https://www.sciencemag.org/lookup/doi/10.1126/science.7638624},
volume = {269},
year = {1995}
}
@article{Vanini2012,
abstract = {Study Objectives: GABAergic and cholinergic transmission within the basal forebrain and cerebral cortex contribute to the regulation of sleep and wakefulness. In contrast to levels of acetylcholine (ACh), levels of endogenous GABA in basal forebrain and cortex during sleep and wakefulness have not previously been quantified. This study (1) tested the hypothesis that there are differential, state-specific changes in GABA levels within the substantia innominata (SI) region of the basal forebrain and somatosensory cortex; and (2) quantified the ratio of GABAergic to cholinergic transmission in the SI, cortex, and pontine reticular formation during rapid eye movement sleep (REM), non-REM sleep (NREM), and wakefulness. Design: Within/between subjects. Setting: University of Michigan. Patients or Participants: Adult, male, purpose bred cats (n = 5). Interventions: In vivo microdialysis, high performance liquid chromatography, electrophysiological recordings. Measurements and Results: In the SI, GABA levels were significantly greater during NREM (17{\%}) than during REM. In the cortex, GABA levels were significantly greater during NREM than during wakefulness (39{\%}) and REM (63{\%}). During prolonged wakefulness, there was a linear increase in cortical GABA levels, and the amount of time spent awake accounted for 87{\%} of the variance in GABA. The GABA-to-ACh ratio was largest during NREM for all brain regions. REM was characterized by a 68{\%} decrease in the GABA-to-ACh ratio across brain regions, always due to a decrease in GABA levels. Conclusion: Three of the brain regions that comprise the anatomically distributed, sleep-generating network have in common a GABA-mediated, sleep-dependent decrease in the GABA-to-ACh ratio.},
author = {Vanini, Giancarlo and Lydic, Ralph and Baghdoyan, Helen A.},
doi = {10.5665/sleep.2106},
file = {:home/farhad/PhD/Literature/aasm.35.10.1325.pdf:pdf},
issn = {0161-8105},
journal = {Sleep},
keywords = {microdialysis,sedatives,sleep,substantia innominata,vanini g,varies significantly during sleep},
month = {oct},
number = {10},
pages = {1325--1334},
title = {{GABA-to-ACh ratio in basal forebrain and cerebral cortex varies significantly during sleep}},
url = {https://academic.oup.com/sleep/article-lookup/doi/10.5665/sleep.2106},
volume = {35},
year = {2012}
}
@article{Lampl1999,
abstract = {We have recorded intracellularly from pairs of neurons less than 500 $\mu$m distant from one another in V1 of anesthetized cats. Cross-correlation of spontaneous fluctuations in membrane potential revealed significant correlations between the cells in each pair. This synchronization was not dependent on the occurrence of action potentials, indicating that it was not caused by mutual interconnections. The cells were synchronized continuously rather than for brief epochs. Much weaker correlations were found between the EEG and intracellular potentials, suggesting local, rather than global, synchrony. The highest correlation occurred among cells with similar connectivity from the LGN and similar receptive fields. During visual stimulation, correlations increased when both cells responded to the stimulus and decreased when neither cell responded.},
author = {Lampl, Ilan and Reichova, Iva and Ferster, David},
doi = {10.1016/S0896-6273(00)81096-X},
file = {:home/farhad/PhD/Literature/1-s2.0-S089662730081096X-main.pdf:pdf},
issn = {08966273},
journal = {Neuron},
number = {2},
pages = {361--374},
pmid = {10069341},
title = {{Synchronous membrane potential fluctuations in neurons of the cat visual cortex}},
volume = {22},
year = {1999}
}
@article{Platt2011,
abstract = {Acetylcholine is a potent excitatory neurotransmitter, crucial for cognition and the control of alertness and arousal. Vigilance-specific recordings of the electroencephalogram (EEG) potently reflect thalamo-cortical and brainstem-cortical cholinergic activity that drives theta rhythms and task-specific cortical (de-synchronisation. Additionally, cholinergic projections from the basal forebrain act as a relay centre for the brainstem-cortical arousal system, but also directly modulate cortical activity, and thus promote wakefulness or rapid-eye movement (REM) sleep. Disease states such as sleep disorders, dementia and certain types of epilepsy are a further reflection of the potent cholinergic impact on CNS physiology and function, and highlight the relevance and inter-dependence of sleep and EEG. With novel technologies and computational tools now becoming available, advanced mechanistic insights may be gained and new avenues explored for diagnostics and therapeutics. {\textcopyright} 2011 Elsevier B.V.},
author = {Platt, Bettina and Riedel, Gernot},
doi = {10.1016/j.bbr.2011.01.017},
file = {:home/farhad/Downloads/1-s2.0-S0166432811000428-main.pdf:pdf},
issn = {01664328},
journal = {Behav. Brain Res.},
keywords = {Alzheimer's disease,Arousal,Basal forebrain,Electroencephalogram,Epilepsy,Thalamo-cortical,Vigilance,Wakefulness},
number = {2},
pages = {499--504},
publisher = {Elsevier B.V.},
title = {{The cholinergic system, EEG and sleep}},
url = {http://dx.doi.org/10.1016/j.bbr.2011.01.017},
volume = {221},
year = {2011}
}
@book{Kryger2010,
abstract = {Principles and Practice of Sleep Medicine, 5th Edition, by Meir H. Kryger, MD, FRCPC, Thomas Roth, PhD, and William C. Dement, MD, PhD, delivers the comprehensive, dependable guidance you need to effectively diagnose and manage even the most challenging sleep disorders. Updates to genetics and circadian rhythms, occupational health, sleep in older people, memory and sleep, physical examination of the patient, comorbid insomnias, and much more keep you current on the newest areas of the field. A greater emphasis on evidence-based approaches helps you make the most well-informed clinical decisions. And, a new more user-friendly, full color format - both in print and online, lets you find the answers you need more quickly and easily. Whether you are preparing for the new sleep medicine fellowship examination, or simply want to offer your patients today's best care, this is the one resource to use!.},
author = {Kryger, Meir H. and Dement, William C. and Roth, Thomas},
booktitle = {Princ. Pract. Sleep Med. 5th Ed.},
doi = {10.1016/C2009-0-59875-3},
file = {:home/farhad/PhD/Literature/Meir H. Kryger, Thomas Roth, William C. Dement - Principles and Practice of Sleep Medicine (2016, Elsevier) - libgen.lc.pdf:pdf},
isbn = {9781416066453},
pages = {1--1723},
publisher = {Elsevier},
title = {{Principles and Practice of Sleep Medicine}},
url = {https://linkinghub.elsevier.com/retrieve/pii/C20090598753},
year = {2011}
}
@article{Clancy1978,
abstract = {The daytime sleep-wake cycle of 20 male, albino rats was observed for a 8:00 a.m. to 8:00 p.m. period. EEG, EMG, gross body movement and eyelid position were continuously monitored throughout the 12 hr observation period. Based on percent of total time the results indicate that the rat's sleep-wake activities during the day are: awake, 24{\%} (active, 17{\%}; restings, 7{\%}); SWS, 67{\%} (light SWS, 13{\%}; deep SWS, 54{\%}); PS, 9{\%}; and total sleep, 76{\%}. The rats had a mean of 396 wake-ups from either SWS and PS per day. Visual observations revealed a sleep phenomenon not previously reported for the rat and termed "paradoxical awake"; an animal would generate typical light and deep SWS, EEG waves with either one or both eyes opened. The present results compared to previous findings revealed significant variability in estimates of the rat's sleep-wake activities which may be a function of illumination cycles, sleep observation times or duration of the adaptation periods. {\textcopyright} 1978.},
author = {Clancy, John J. and Caldwell, Donald F. and Villeneuve, Margaret J and Sangiah, Subbiah},
doi = {10.1016/0031-9384(78)90109-9},
file = {:home/farhad/PhD/Literature/clancy1978.pdf:pdf},
issn = {00319384},
journal = {Physiol. Behav.},
keywords = {EEG,Paradoxical sleep,Polysomnography,Sleep-wake cycle,Slow-wave sleep},
month = {sep},
number = {3},
pages = {457--459},
title = {{Daytime sleep-wake cycle in the rat☆}},
url = {https://linkinghub.elsevier.com/retrieve/pii/0031938478901099},
volume = {21},
year = {1978}
}
@article{Hasselmo1995,
abstract = {Neuromodulators including acetylcholine, norepinephrine, serotonin, dopamine and a range of peptides alter the processing characteristics of cortical networks through effects on excitatory and inhibitory synaptic transmission, on the adaptation of cortical pyramidal cells, on membrane potential, on the rate of synaptic modification, and on other cortical parameters. Computational models of self-organization and associative memory function in cortical structures such as the hippocampus, piriform cortex and neocortex provide a theoretical framework in which the role of these neuromodulatory effects can be analyzed. Neuromodulators such as acetylcholine and norepinephrine appear to enhance the influence of synapses from afferent fibers arising outside the cortex relative to the synapses of intrinsic and association fibers arising from other cortical pyramidal cells. This provides a continuum between a predominant influence of external stimulation to a predominant influence of internal recall (extrinsic vs. intrinsic). Modulatory influence along this continuum may underlie effects described in terms of learning and memory, signal to noise ratio, and attention. {\textcopyright} 1995.},
author = {Hasselmo, Michael E.},
doi = {10.1016/0166-4328(94)00113-T},
file = {:home/farhad/PhD/Literature/10.1.1.67.4852.pdf:pdf},
issn = {01664328},
journal = {Behav. Brain Res.},
keywords = {Acetylcholine,Baclofen,Hippocampus,Modulation,Neocortex,Norepinephrine,Piriform cortex},
month = {feb},
number = {1},
pages = {1--27},
title = {{Neuromodulation and cortical function: Modeling the physiological basis of behavior}},
url = {https://linkinghub.elsevier.com/retrieve/pii/016643289400113T},
volume = {67},
year = {1995}
}
@article{Gage1992,
abstract = {Although the concept of GABAB receptors was introduced only ten years ago, several actions of GABAB agonists are already well established. They cause depression of transmitter release, a decrease in voltage-dependent Ca2+ conductance and an increase in K+ conductance. It has recently been reported that GABA also changes the voltage dependence of the transient ('A' type) K+ channel. Depression of transmitter release by GABAB agonists may be caused by a decrease in Ca2+ conductance, an increase in K+ conductance or a modulation of A channels in presynaptic nerve terminals. Slow IPSPs in some neurons are generated by an increase in K+ conductance that can be blocked by GABAB antagonists and pertussis toxin. K+ channels of variable amplitude that are blocked by pertussis toxin are activated by GABAB agonists in cultured hippocampal neurons. Since arachidonic acid activates similar channels in excised patches of membrane, it may form part of a normal second messenger system linking GABAB receptors to K+ channels. {\textcopyright} 1992.},
author = {Gage, Peter W.},
doi = {10.1016/0166-2236(92)90025-4},
file = {:home/farhad/PhD/Literature/gage1992.pdf:pdf},
issn = {01662236},
journal = {Trends Neurosci.},
month = {feb},
number = {2},
pages = {46--51},
pmid = {1374961},
title = {{Activation and modulation of neuronal K+ channels by GABA}},
url = {https://linkinghub.elsevier.com/retrieve/pii/0166223692900254},
volume = {15},
year = {1992}
}
@article{Chikahisa2011,
abstract = {One of the functions of sleep is to maintain energy balance in the brain. There are a variety of hypotheses related to how metabolic pathways interact with sleep/wake regulation. A major finding that demonstrates an interaction between sleep and metabolic homeostasis is the involvement of adenosine in sleep homeostasis. An accumulation of adenosine is supplied from ATP which can act as an energy currency in the cell. Extracellularly, ATP can act as an activity-dependent signaling molecule, especially in regard to communication between neurons and glia, including astrocytes. Furthermore, the intracellular AMP/ATP ratio controls the activity of AMP-activated protein kinase, which is a potent energy regulator and is recently reported to play a role in the regulation of sleep homeostasis. Brain ATP may support multiple functions in the regulation of the sleep/wake cycle and sleep homeostasis. {\textcopyright} 2011 Chikahisa and S{\'{e}}i.},
author = {Chikahisa, Sachiko and S{\'{e}}i, Hiroyoshi},
doi = {10.3389/fneur.2011.00087},
file = {:home/farhad/PhD/Literature/fneur-02-00087.pdf:pdf},
issn = {1664-2295},
journal = {Front. Neurol.},
keywords = {AMPK,ATP,Adenosine,Astrocyte,Sleep},
number = {December},
pages = {1--5},
title = {{The role of ATP in sleep regulation}},
url = {http://journal.frontiersin.org/article/10.3389/fneur.2011.00087/abstract},
volume = {2},
year = {2011}
}
@article{Atienza2001,
abstract = {The main goal of this review is to elucidate up to what extent pre-attentive auditory information processing is affected during human sleep. Evidence from event-related brain potential (ERP) studies indicates that auditory information processing is selectively affected, even at early phases, across the different stages of sleep-wakefulness continuum. According to these studies, 3 main conclusions are drawn: (1) the sleeping brain is able to automatically detect stimulus occurrence and trigger an orienting response towards that stimulus if its degree of novelty is large; (2) auditory stimuli are represented in the auditory system and maintained for a period of time in sensory memory, making the automatic-change detection during sleep possible; and (3) there are specific brain mechanisms (sleep-specific ERP components associated with the presence of vertex waves and K-complexes) by which information processing can be improved during non-rapid eye movement sleep. However, the remarkably affected amplitude and latency of the waking-ERPs during the different stages of sleep suggests deficits in the building and maintenance of a neural representation of the stimulus as well as in the process by which neural events lead to an orienting response toward such a stimulus. The deactivation of areas in the dorsolateral pre-frontal cortex during sleep contributing to the generation of these ERP components is hypothesized to be one of the main causes for the attenuated amplitude of these ERPs during human sleep. {\textcopyright} 2001 Elsevier Science Ireland Ltd. All rights reserved.},
author = {Atienza, Mercedes and Cantero, Jos{\'{e}} Luis and Escera, Carles},
doi = {10.1016/S1388-2457(01)00650-2},
file = {:home/farhad/PhD/Literature/Atienza et al (2001) EEG.pdf:pdf},
issn = {13882457},
journal = {Clin. Neurophysiol.},
keywords = {Auditory event-related potentials,Evoked K-complexes,Mismatch negativity,N1,P3a,Pre-attentive processing,Sleep},
month = {nov},
number = {11},
pages = {2031--2045},
pmid = {11682341},
title = {{Auditory information processing during human sleep as revealed by event-related brain potentials}},
url = {https://linkinghub.elsevier.com/retrieve/pii/S1388245701006502},
volume = {112},
year = {2001}
}
@article{Wilson1972,
abstract = {Coupled nonlinear differential equations are derived for the dynamics of spatially localized populations containing both excitatory and inhibitory model neurons. Phase plane methods and numerical solutions are then used to investigate population responses to various types of stimuli. The results obtained show simple and multiple hysteresis phenomena and limit cycle activity. The latter is particularly interesting since the frequency of the limit cycle oscillation is found to be a monotonic function of stimulus intensity. Finally, it is proved that the existence of limit cycle dynamics in response to one class of stimuli implies the existence of multiple stable states and hysteresis in response to a different class of stimuli. The relation between these findings and a number of experiments is discussed. {\textcopyright} 1972, The Biophysical Society. All rights reserved.},
author = {Wilson, Hugh R. and Cowan, Jack D.},
doi = {10.1016/S0006-3495(72)86068-5},
file = {:home/farhad/PhD/Literature/biophysj00727-0011.pdf:pdf},
issn = {00063495},
journal = {Biophys. J.},
month = {jan},
number = {1},
pages = {1--24},
title = {{Excitatory and inhibitory interactions in localized populations of model neurons}},
url = {https://linkinghub.elsevier.com/retrieve/pii/S0006349572860685},
volume = {12},
year = {1972}
}
@techreport{FFT,
author = {Cimbala, John M.},
file = {:home/farhad/PhD/Literature/Fourier{\_}Transforms{\_}DFTs{\_}FFTs.pdf:pdf},
number = {October},
title = {{Fourier transforms, DFTs, and FFTs}},
year = {2010}
}
@article{Nadim2014,
abstract = {Neuromodulation underlies the flexibility of neural circuit operation and behavior. Individual neuromodulators can have divergent actions in a neuron by targeting multiple physiological mechanisms. Conversely, multiple neuromodulators may have convergent actions through overlapping targets. The divergent and convergent neuromodulator actions can be unambiguously synergistic or antagonistic, but neuromodulation often entails balanced adjustment of nonlinear membrane and synaptic properties by targeting ion channel and synaptic dynamics rather than just excitability or synaptic strength. In addition, neuromodulators can exert effects at multiple timescales, from short-term adjustments of neuron and synapse function to persistent long- term regulation. This short review summarizes some highlights of the diverse actions of neuromodulators on ion channel and synaptic},
author = {Nadim, Farzan and Bucher, Dirk},
doi = {10.1016/j.conb.2014.05.003},
file = {:home/farhad/PhD/Literature/j.conb.2014.05.003.pdf:pdf},
issn = {0959-4388},
journal = {Curr. Opin. Neurobiol.},
pages = {48--56},
publisher = {Elsevier Ltd},
title = {{ScienceDirect Neuromodulation of neurons and synapses}},
url = {http://dx.doi.org/10.1016/j.conb.2014.05.003},
volume = {29},
year = {2014}
}
@article{Sanchez-Vives2020,
abstract = {Slow oscillations are the coordinated activity of large neuronal populations consisting of alternating active (Up states) and silent periods (Down states). These oscillations occur in the corticothalamocortical network during slow-wave sleep and deep anesthesia. They also spontaneously occur in isolated cortical slices or in disconnected ‘cortical islands' in brain damage. This rhythmic activity emerges in the cortical network when there are no other driving inputs and is considered its default activity pattern. During Up states, neocortical neurons receive barrages of synaptic inputs and fire action potentials. During Down states, neurons remain silent; rather they are hyperpolarized, and synaptic activity is almost nonexistent. From a dynamic perspective, this pattern is often referred to as a state-dependent bistability. During Up states, the activity expresses coherent oscillations at high frequencies in the beta and gamma ranges, sharing properties with wakefulness. The impact of Up/Down states on synaptic transmission and plasticity and its relationship with sleep are discussed.},
author = {Sanchez-Vives, Maria V.},
doi = {10.1016/j.cophys.2020.04.005},
file = {:home/farhad/PhD/Literature/1-s2.0-S2468867320300365-main.pdf:pdf},
issn = {24688673},
journal = {Curr. Opin. Physiol.},
number = {Figure 1},
pages = {217--223},
publisher = {Elsevier Ltd},
title = {{Origin and dynamics of cortical slow oscillations}},
url = {https://doi.org/10.1016/j.cophys.2020.04.005},
volume = {15},
year = {2020}
}
@article{Jacob2018,
abstract = {All neuronal circuits are subject to neuromodulation. Modulatory effects on neuronal processing and resulting behavioral changes are most commonly reported for higher order cognitive brain functions. Comparatively little is known about how neuromodulators shape processing in sensory brain areas that provide the signals for downstream regions to operate on. In this article, we review the current knowledge about how the monoamine neuromodulators serotonin, dopamine and noradrenaline influence the representation of sensory stimuli in the mammalian sensory system. We review the functional organization of the monoaminergic brainstem neuromodulatory systems in relation to their role for sensory processing and summarize recent neurophysiological evidence showing that monoamines have diverse effects on early sensory processing, including changes in gain and in the precision of neuronal responses to sensory inputs. We also highlight the substantial evidence for complementarity between these neuromodulatory systems with different patterns of innervation across brain areas and cortical layers as well as distinct neuromodulatory actions. Studying the effects of neuromodulators at various target sites is a crucial step in the development of a mechanistic understanding of neuronal information processing in the healthy brain and in the generation and maintenance of mental diseases.},
author = {Jacob, Simon N. and Nienborg, Hendrikje},
doi = {10.3389/fncir.2018.00051},
file = {:home/farhad/PhD/Literature/fncir-12-00051.pdf:pdf},
issn = {1662-5110},
journal = {Front. Neural Circuits},
keywords = {Dopamine,Early sensory processing,Noradrenaline,Primary auditory cortex,Primary sensory cortex,Primary visual cortex (V1),Serotonin},
month = {jul},
number = {July},
pages = {1--17},
pmid = {30042662},
title = {{Monoaminergic neuromodulation of sensory processing}},
url = {https://www.frontiersin.org/article/10.3389/fncir.2018.00051/full},
volume = {12},
year = {2018}
}
@article{Shepherd2012,
abstract = {Experience shapes and molds the brain throughout life. These changes in neuronal circuits are produced by a myriad of molecular and cellular processes. Simplistically, circuits are modified through changes in neurotransmitter release or through neurotransmitter detection at synapses. The predominant neurotransmitter receptor in excitatory transmission, the AMPA-type glutamate receptor (AMPAR), is exquisitely sensitive to changes in experience and synaptic activity. These ion channels are usually impermeable to calcium, a property conferred by the GluA2 subunit. However, GluA2-lacking AMPARs are permeable to calcium and have recently been shown to play a unique role in synaptic function. In this review, I will describe new findings on the role of calcium permeable AMPARs (CP-AMPARs) in experience-dependent and synaptic plasticity.These studies suggest that CP-AMPARs play a prominent role in maintaining circuits in a labile state where further plasticity can occur, thus promoting metaplasticity. Moreover, the abnormal expression of CP-AMPARs has been implicated in drug addiction and memory disorders and thus may be a novel therapeutic target. {\textcopyright} 2012 Shepherd.},
author = {Shepherd, Jason D.},
doi = {10.3389/fnmol. 2012.00049},
file = {:home/farhad/PhD/Literature/fnmol-05-00049.pdf:pdf},
issn = {16625099},
journal = {Front. Mol. Neurosci.},
keywords = {Calcium permeable AMPA receptors,Drug addiction,Fear conditioning,Homeostatic plasticity,Memory,Metaplasticity,Sleep,Synaptic plasticity},
number = {APRIL},
pages = {1--5},
title = {{Memory, plasticity, and sleep - A role for calcium permeable AMPA receptors?}},
volume = {5},
year = {2012}
}
@article{Aston-Jones1981,
abstract = {Spontaneous discharge of norepinephrine-containing locus coeruleus (NE-LC) neurons was examined during the sleep-waking cycle (S-WC) in behaving rats. Single unit and multiple unit extracellular recordings yielded a consistent set of characteristic discharge properties. Tonic discharge co-varied with stages of the S-WC, being highest during waking, lower during slow wave sleep, and virtually absent during paradoxical sleep. Discharge anticipated S-WC stages as well as phasic cortical activity, such as spindles, during slow wave sleep. Discharge decreased within active waking during grooming and sweet water consumption. Bursts of impulses accompanied spontaneous or sensory-evoked interruptions of sleep, grooming, consumption, or other such ongoing behavior. These characteristic discharge properties were topographically homogenous for recordings throughout the NE-LC. Phasic robust activity was synchronized markedly among neurons in multiple unit populations. Field potentials occurred spontaneously in the NE-LC and were synchronized with bursts of unit activity from the same electrodes. Field potentials became dissociated from unit activity during paradoxical sleep, exhibiting their highest rates in the virtual absence of impulses. These results are generally consistent with previous proposals that the NE-LC system is involved in regulating cortical and behavioral arousal. On the basis of the present data and those described in the following report, we conclude that these neurons may mediate a specific function within the general arousal framework. In brief, the NE-LC system may globally bias the responsiveness of target neurons and thereby influence overall behavioral orientation.},
author = {Aston-Jones, G. and Bloom, F. E.},
doi = {10.1523/JNEUROSCI.01-08-00876.1981},
file = {:home/farhad/PhD/Literature/jneuro{\_}1{\_}8{\_}876.pdf:pdf},
issn = {0270-6474},
journal = {J. Neurosci.},
month = {aug},
number = {8},
pages = {876--886},
pmid = {7346592},
title = {{Activity of norepinephrine-containing locus coeruleus neurons in behaving rats anticipates fluctuations in the sleep-waking cycle}},
url = {http://www.jneurosci.org/lookup/doi/10.1523/JNEUROSCI.01-08-00876.1981},
volume = {1},
year = {1981}
}
@article{Maris2007,
abstract = {In this paper, we show how ElectroEncephaloGraphic (EEG) and MagnetoEncephaloGraphic (MEG) data can be analyzed statistically using nonparametric techniques. Nonparametric statistical tests offer complete freedom to the user with respect to the test statistic by means of which the experimental conditions are compared. This freedom provides a straightforward way to solve the multiple comparisons problem (MCP) and it allows to incorporate biophysically motivated constraints in the test statistic, which may drastically increase the sensitivity of the statistical test. The paper is written for two audiences: (1) empirical neuroscientists looking for the most appropriate data analysis method, and (2) methodologists interested in the theoretical concepts behind nonparametric statistical tests. For the empirical neuroscientist, a large part of the paper is written in a tutorial-like fashion, enabling neuroscientists to construct their own statistical test, maximizing the sensitivity to the expected effect. And for the methodologist, it is explained why the nonparametric test is formally correct. This means that we formulate a null hypothesis (identical probability distribution in the different experimental conditions) and show that the nonparametric test controls the false alarm rate under this null hypothesis. {\textcopyright} 2007 Elsevier B.V. All rights reserved.},
author = {Maris, Eric and Oostenveld, Robert},
doi = {10.1016/j.jneumeth.2007.03.024},
file = {:home/farhad/PhD/Literature/1-s2.0-S0165027007001707-main.pdf:pdf},
issn = {01650270},
journal = {J. Neurosci. Methods},
keywords = {EEG,Hypothesis testing,MEG,Multiple comparisons problem,Nonparametric statistical testing},
number = {1},
pages = {177--190},
pmid = {17517438},
title = {{Nonparametric statistical testing of EEG- and MEG-data}},
volume = {164},
year = {2007}
}
@article{RWMcCarley1975,
author = {McCarley, R. and Hobson, J.},
doi = {10.1126/science.1135627},
file = {:home/farhad/PhD/Literature/10.2307@1740807.pdf:pdf},
issn = {0036-8075},
journal = {Science (80-. ).},
month = {jul},
number = {4196},
pages = {58--60},
title = {{Neuronal excitability modulation over the sleep cycle: a structural and mathematical model}},
url = {https://www.sciencemag.org/lookup/doi/10.1126/science.1135627},
volume = {189},
year = {1975}
}
@article{Arnsten1984,
abstract = {Descending cortical projections to the region of the noradrenergic locus coeruleus (LC) and the serotonergic dorsal and central superior raphe nuclei were analyzed in the rhesus monkey using anterograde labeling techniques. HRP pellets or tritiated leucine were injected into one of 7 cortical areas: the dorsolateral prefrontal cortex, the dorsomedial prefrontal cortex, the orbital prefrontal cortex, the parietal association cortex, somatosensory cortex, the anterior portion of the inferior temperal gyrus, and the posterior portion of the inferior temporal gyrus. Anterogradely labeled fibers were found in and adjacent to the LC and raphe nuclei only following the dorsolateral and dorsomedial prefrontal cortical injections. Terminal labeling was densest at rostral levels of the LC, particularly in the area directly medial to the nucleus. Labeled fibers could not be followed beyond caudal levels of the LC. The projections to the contralateral LC and raphe nuclei were similar to, but less dense than that to the ipsilateral region. Injections into cortical areas other than the dorsal prefrontal cortex resulted in anterograde labeling of the pontine nuclei or pyramids, but not the LC/raphe region. These data, in conjunction with studies in the rat, suggest that the dorsal prefrontal cortex may be only cortical area to have direct influence on the LC and raphe nuclei and secondary influence on the monoaminergic innervation of large areas of cerebral cortex. {\textcopyright} 1984.},
author = {Arnsten, A.F.T. and Goldman-Rakic, P.S.},
doi = {10.1016/0006-8993(84)90351-2},
file = {:home/farhad/PhD/Literature/arnsten1984.pdf:pdf},
issn = {00068993},
journal = {Brain Res.},
keywords = {cerebral cortex,frontal lobes,locus coeruleus,monoamines,raphe,rhesus monkey},
month = {jul},
number = {1-2},
pages = {9--18},
pmid = {6466989},
title = {{Selective prefrontal cortical projections to the region of the locus coeruleus and raphe nuclei in the rhesus monkey}},
url = {https://linkinghub.elsevier.com/retrieve/pii/0006899384903512},
volume = {306},
year = {1984}
}
@book{Freeman2013,
abstract = {Advanced Temporal and Spatial Analysis of Electroencephalographic (EEG) Signals},
address = {New York, NY},
author = {Freeman, Walter J. and Quiroga, Rodrigo Quian},
booktitle = {Imaging Brain Funct. With EEG},
doi = {10.1007/978-1-4614-4984-3},
file = {:home/farhad/PhD/Literature/Walter Freeman, Rodrigo Quian Quiroga - Imaging Brain Function With EEG{\_} Advanced Temporal and Spatial Analysis of Electroencephalographic Signals (2012, Springer) - libgen.lc.pdf:pdf},
isbn = {978-1-4614-4983-6},
publisher = {Springer New York},
title = {{Imaging Brain Function With EEG}},
url = {http://link.springer.com/10.1007/978-1-4614-4984-3},
year = {2013}
}
@article{Erwin1986,
abstract = {Middle latency responses (MLRs) in the 10-100 msec latency range, evoked by click stimuli, were studied in 14 adult volunteer subjects during sleep-wakefulness to determine whether such changes in state were reflected by any MLR component. Evoked potentials were collected in 500 trial averages during continuos presentation of 1/sec clicks during initial awake recordings and thereafter during a 2 h afternoon nap or all-night sleep session. Continuously recorded EEG, EOG and EMG were scored for wakefulness, stages 2-4 of slow wave sleep (SWS), and rapid eye movement (REM) sleep during each evoked potential epoch. The major components included in this study and their latency ranges, as determined by peak latency measurements from the awake records, were: ABR V, 5-8 msec, Pa, 30-40 msec, Nb, 45-55 msec, and P1, 55-80 msec. In agreement with previous reports, ABR V and Pa showed no amplitude changes from wakefulness to either SWS or REM. Not previously reported, however, was the dramatic decrease and disappearance of P1 during SWS and its reappearance during REM to an amplitude similar to that during wakefulness. This unique linkage between a particular evoked potential component and sleep-wakefulness indicates that its generator system must be functionally related to states of arousal. Relevant data from the cat model suggest that the generator substrate for P1 may be within the ascending reticular activating system. {\textcopyright} 1986.},
author = {Erwin, R. and Buchwald, J.S},
doi = {10.1016/0168-5597(86)90017-1},
file = {:home/farhad/PhD/Literature/erwin1986.pdf:pdf},
issn = {01685597},
journal = {Electroencephalogr. Clin. Neurophysiol. Potentials Sect.},
keywords = {auditory evoked potentials,human subjects,midlatency responses,sleep effects},
month = {sep},
number = {5},
pages = {383--392},
title = {{Midlatency auditory evoked responses: Differential effects of sleep in the human}},
url = {https://linkinghub.elsevier.com/retrieve/pii/0168559786900171},
volume = {65},
year = {1986}
}
@article{Massimini2005a,
abstract = {When we fall asleep, consciousness fades yet the brain remains active. Why is this so? To investigate whether changes in cortical information transmission play a role, we used transcranial magnetic stimulation together with high-density electroencephalography and asked how the activation of one cortical area (the premotor area) is transmitted to the rest of the brain. During quiet wakefulness, an initial response (∼15 milliseconds) at the stimulation site was followed by a sequence of waves that moved to connected cortical areas several centimeters away. During non–rapid eye movement sleep, the initial response was stronger but was rapidly extinguished and did not propagate beyond the stimulation site. Thus, the fading of consciousness during certain stages of sleep may be related to a breakdown in cortical effective connectivity.},
author = {Massimini, Marcello and Ferrarelli, Fabio and Huber, Reto and Esser, Steve K and Singh, Harpreet and Tononi, Giulio},
doi = {10.1126/science.1117256},
journal = {Science (80-. ).},
month = {sep},
number = {5744},
pages = {2228 LP -- 2232},
title = {{Breakdown of Cortical Effective Connectivity During Sleep}},
url = {http://science.sciencemag.org/content/309/5744/2228.abstract},
volume = {309},
year = {2005}
}
@article{Blanco-Centurion2007,
abstract = {The hypocretin (HCRT) neurons are located only in the perifornical area of the lateral hypothalamus and heavily innervate the cholinergic neurons in the basal forebrain (BF), histamine neurons in the tuberomammillary nucleus (TMN), and the noradrenergic locus ceruleus (LC) neurons, three neuronal populations that have traditionally been implicated in regulating arousal. Based on the innervation, HCRT neurons may regulate arousal by driving these downstream arousal neurons. Here, we directly test this hypothesis by a simultaneous triple lesion of these neurons using three saporin-conjugated neurotoxins. Three weeks after lesion, the daily levels of wake were not changed in rats with double or triple lesions, although rats with triple lesions were asleep more during the light-to-dark transition period. The double- and triple-lesioned rats also had more stable sleep architecture compared with nonlesioned saline rats. These results suggest that the cholinergic BF, TMN, and LC neurons jointly modulate arousal at a specific circadian time, but they are not essential links in the circuitry responsible for daily levels of wake, as traditionally hypothesized. Copyright {\textcopyright} 2007 Society for Neuroscience.},
author = {Blanco-Centurion, Carlos and Gerashchenko, Dmitry and Shiromani, Priyattam J.},
doi = {10.1523/JNEUROSCI.3217-07.2007},
file = {:home/farhad/PhD/Literature/blanco-centurion2007.pdf:pdf},
issn = {0270-6474},
journal = {J. Neurosci.},
keywords = {192-IgG-saporin,Acetylcholine,Ach,Histamine,Noradrenaline,Norepinephrine,Sleep,Waking},
month = {dec},
number = {51},
pages = {14041--14048},
pmid = {18094243},
title = {{Effects of Saporin-Induced Lesions of Three Arousal Populations on Daily Levels of Sleep and Wake}},
url = {http://www.jneurosci.org/cgi/doi/10.1523/JNEUROSCI.3217-07.2007},
volume = {27},
year = {2007}
}
@article{Skeldon2014,
abstract = {Sleep is essential for the maintenance of the brain and the body, yet many features of sleep are poorly understood and mathematical models are an important tool for probing proposed biological mechanisms. The most well-known mathematical model of sleep regulation, the two-process model, models the sleep-wake cycle by two oscillators: a circadian oscillator and a homeostatic oscillator. An alternative, more recent, model considers the mutual inhibition of sleep promoting neurons and the ascending arousal system regulated by homeostatic and circadian processes. Here we show there are fundamental similarities between these two models. The implications are illustrated with two important sleep-wake phenomena. Firstly, we show that in the two-process model, transitions between different numbers of daily sleep episodes can be classified as grazing bifurcations. This provides the theoretical underpinning for numerical results showing that the sleep patterns of many mammals can be explained by the mutual inhibition model. Secondly, we show that when sleep deprivation disrupts the sleep-wake cycle, ostensibly different measures of sleepiness in the two models are closely related. The demonstration of the mathematical similarities of the two models is valuable because not only does it allow some features of the two-process model to be interpreted physiologically but it also means that knowledge gained from study of the two-process model can be used to inform understanding of the behaviour of the mutual inhibition model. This is important because the mutual inhibition model and its extensions are increasingly being used as a tool to understand a diverse range of sleep-wake phenomena such as the design of optimal shift-patterns, yet the values it uses for parameters associated with the circadian and homeostatic processes are very different from those that have been experimentally measured in the context of the two-process model. {\textcopyright} 2014 Skeldon et al.},
archivePrefix = {arXiv},
arxivId = {1311.1734},
author = {Skeldon, Anne C. and Dijk, Derk Jan and Derks, Gianne},
doi = {10.1371/journal.pone.0103877},
eprint = {1311.1734},
file = {:home/farhad/PhD/Literature/journal.pone.0103877.PDF:PDF},
issn = {19326203},
journal = {PLoS One},
number = {8},
title = {{Mathematical models for sleep-wake dynamics: Comparison of the two-process model and a mutual inhibition neuronal model}},
volume = {9},
year = {2014}
}
@article{Antolik2017,
abstract = {Competitive interactions are believed to underlie many types of cortical processing, ranging from memory formation, attention and development of cortical functional organization (e.g., development of orientation maps in primary visual cortex). In the latter case, the competitive interactions happen along the cortical surface, with local populations of neurons reinforcing each other, while competing with those displaced more distally. This specific configuration of lateral interactions is however in stark contrast with the known properties of the anatomical substrate, i.e., excitatory connections (mediating reinforcement) having longer reach than inhibitory ones (mediating competition). No satisfactory biologically plausible resolution of this conflict between anatomical measures, and assumed cortical function has been proposed. Recently a specific pattern of delays between different types of neurons in cat cortex has been discovered, where direct mono-synaptic excitation has approximately the same delay, as the combined delays of the disynaptic inhibitory interactions between excitatory neurons (i.e., the sum of delays from excitatory to inhibitory and from inhibitory to excitatory neurons). Here we show that this specific pattern of delays represents a biologically plausible explanation for how short-range inhibition can support competitive interactions that underlie the development of orientation maps in primary visual cortex. We demonstrate this statement analytically under simplifying conditions, and subsequently show using network simulations that development of orientation maps is preserved when long-range excitation, direct inhibitory to inhibitory interactions, and moderate inequality in the delays between excitatory and inhibitory pathways is added.},
author = {Antol{\'{i}}k, J{\'{a}}n},
doi = {10.3389/fncir.2017.00021},
file = {:home/farhad/PhD/Literature/fncir-11-00021.pdf:pdf},
issn = {1662-5110},
journal = {Front. Neural Circuits},
keywords = {Cortical functional development,Cortical horizontal connectivity,Hebbian learning,Orientation map,Primary visual cortex,Rate model},
month = {mar},
number = {March},
pages = {1--15},
pmid = {28408869},
title = {{Rapid Long-Range Disynaptic Inhibition Explains the Formation of Cortical Orientation Maps}},
url = {http://journal.frontiersin.org/article/10.3389/fncir.2017.00021/full},
volume = {11},
year = {2017}
}
@book{Tirapegui1996,
address = {Dordrecht},
doi = {10.1007/978-94-009-0239-8},
editor = {Tirapegui, Enrique and Zeller, Walter},
file = {:home/farhad/PhD/Literature/[Nonlinear Phenomena and Complex Systems 5] Marc Brachet (auth.), Enrique Tirapegui, Javier Mart{\'{i}}nez, Rolando Tiemann (eds.) - Instabilities and Nonequilibrium Structures VI (2000, Springer Netherlands) - libgen.lc.pdf:pdf},
isbn = {978-94-010-6590-0},
publisher = {Springer Netherlands},
series = {Nonlinear Phenomena and Complex Systems},
title = {{Instabilities and Nonequilibrium Structures V}},
url = {http://link.springer.com/10.1007/978-94-009-0239-8},
volume = {1},
year = {1996}
}
@book{Neil2009,
abstract = {The use of computational models has been invaluable for exploring the link between neurons and behavior, enabling hypothetical mechanisms to be defined precisely and examined quantitatively. This chapter reviews many of these models, including models of spatial functions, models of more general associative mnemonic functions, models that stress feedforward processing through the hippocampal system, and those stressing recurrent processing within it. Spatial models are reviewed first, as they are most firmly rooted in the known electrophysiology of the region. These models cover both the representation of the animal's spatial location and orientation and the use of this information in spatial navigation. The models of mnemonic function, specifically associative or episodic memory, follow from Marr's seminal 1971 model. This model is used as a generic framework in which to consider the various subsequent developments to it. Finally, the chapter reviews those models attempting to bring together the spatial and mnemonic functions of the hippocampus.},
author = {Neil, Burgess},
booktitle = {Hippocampus B.},
doi = {10.1093/acprof:oso/9780195100273.003.0014},
file = {:home/farhad/PhD/Literature/(Oxford Neuroscience Series) Per Andersen, Richard Morris, David Amaral, Tim Bliss, John O'Keefe - The Hippocampus Book (Oxford Neuroscience Series)-Oxford University Press, USA (2006).pdf:pdf},
isbn = {9780199864133},
keywords = {Associative memory,Episodic memory,Hippocampal system,Spatial models,Spatial representation,Stress feedforward processing},
title = {{Computational Models of the Spatial and Mnemonic Functions of the Hippocampus}},
year = {2009}
}
@article{Buzsaki1995,
abstract = {Network oscillations are postulated to be instrumental for synchronizing the activity of anatomically distributed populations of neurons. Results from recent studies on the physiology of cortical interneurons suggest that through their interconnectivity, they can maintain large-scale oscillations at various frequencies (4-12 Hz, 40-100 Hz and 200 Hz). We suggest that networks of inhibitory interneurons within the forebrain impose co-ordinated oscillatory 'contexts' for the 'content' carried by networks of principal cells. These oscillating inhibitory networks may provide the precise temporal structure necessary for ensembles of neurons to perform specific functions, including sensory binding and memory formation. {\textcopyright} 1995.},
author = {Buzs{\'{a}}ki, Gy{\"{o}}rgy and Chrobak, James J.},
doi = {10.1016/0959-4388(95)80012-3},
file = {:home/farhad/PhD/Literature/1-s2.0-0959438895800123-main.pdf:pdf},
issn = {09594388},
journal = {Curr. Opin. Neurobiol.},
number = {4},
pages = {504--510},
pmid = {7488853},
title = {{Temporal structure in spatially organized neuronal ensembles: a role for interneuronal networks}},
volume = {5},
year = {1995}
}
@misc{Haunggi2007,
abstract = {Published Online: 14 Mar 2007},
author = {H{\"{a}}unggi, Peter and Jung, Peter},
doi = {10.1002/9780470141489.ch4},
file = {:home/farhad/PhD/Literature/160.pdf:pdf},
pages = {239--326},
title = {{Colored Noise in Dynamical Systems}},
year = {2007}
}
@article{Alonso1996,
author = {Alonso, Jose-manuel and Usrey, W Martin and Reid, R Clay},
doi = {10.1038/383815a0},
file = {:home/farhad/PhD/Literature/383815a0.pdf:pdf},
issn = {0028-0836},
journal = {Nature},
month = {oct},
number = {6603},
pages = {815--819},
title = {{Precisely correlated firing in cells of the lateral geniculate nucleus}},
url = {http://www.nature.com/articles/383815a0},
volume = {383},
year = {1996}
}
@article{Tononi2003,
abstract = {During much of sleep, the cerebral cortex is rippled by slow waves, which appear in the electroencephalogram as oscillations between 0.5 and 4.5Hz. Slow waves are regulated as a function of previous wakefulness, being maximal at the beginning of sleep and then progressively returning to a baseline level. This paper discusses a hypothesis about the significance of slow-wave activity and its homeostatic regulation. The hypothesis is as follows: Wakefulness is associated with synaptic potentiation in several cortical circuits; Synaptic potentiation is tied to the homeostatic regulation of slow-wave activity; Slow-wave activity is associated with synaptic downscaling; Synaptic downscaling is tied to the beneficial effects of sleep on performance.The hypothesized link between sleep and synaptic homeostasis is supported by several lines of evidence and leads to testable predictions. {\textcopyright} 2003 Elsevier B.V. All rights reserved.},
author = {Tononi, Giulio and Cirelli, Chiara},
doi = {10.1016/j.brainresbull.2003.09.004},
file = {:home/farhad/PhD/Literature/1-s2.0-S0361923003002594-main.pdf:pdf},
isbn = {1608263606},
issn = {03619230},
journal = {Brain Res. Bull.},
keywords = {Consolidation,Delta sleep,Learning,Long-term depression,Slow oscillation,Slow waves,Synaptic scaling},
number = {2},
pages = {143--150},
pmid = {14638388},
title = {{Sleep and synaptic homeostasis: A hypothesis}},
volume = {62},
year = {2003}
}
@article{Deco2008,
abstract = {The cortex is a complex system, characterized by its dynamics and architecture, which underlie many functions such as action, perception, learning, language, and cognition. Its structural architecture has been studied for more than a hundred years; however, its dynamics have been addressed much less thoroughly. In this paper, we review and integrate, in a unifying framework, a variety of computational approaches that have been used to characterize the dynamics of the cortex, as evidenced at different levels of measurement. Computational models at different space-time scales help us understand the fundamental mechanisms that underpin neural processes and relate these processes to neuroscience data. Modeling at the single neuron level is necessary because this is the level at which information is exchanged between the computing elements of the brain; the neurons. Mesoscopic models tell us how neural elements interact to yield emergent behavior at the level of microcolumns and cortical columns. Macroscopic models can inform us about whole brain dynamics and interactions between large-scale neural systems such as cortical regions, the thalamus, and brain stem. Each level of description relates uniquely to neuroscience data, from single-unit recordings, through local field potentials to functional magnetic resonance imaging (fMRI), electroencephalogram (EEG), and magnetoencephalogram (MEG). Models of the cortex can establish which types of large-scale neuronal networks can perform computations and characterize their emergent properties. Mean-field and related formulations of dynamics also play an essential and complementary role as forward models that can be inverted given empirical data. This makes dynamic models critical in integrating theory and experiments. We argue that elaborating principled and informed models is a prerequisite for grounding empirical neuroscience in a cogent theoretical framework, commensurate with the achievements in the physical sciences. {\textcopyright} 2008 Deco et al.},
author = {Deco, Gustavo and Jirsa, Viktor K. and Robinson, Peter A. and Breakspear, Michael and Friston, Karl},
doi = {10.1371/journal.pcbi.1000092},
editor = {Sporns, Olaf},
file = {:home/farhad/PhD/Literature/journal.pcbi.1000092.PDF:PDF},
issn = {1553-7358},
journal = {PLoS Comput. Biol.},
month = {aug},
number = {8},
pages = {e1000092},
title = {{The Dynamic Brain: From Spiking Neurons to Neural Masses and Cortical Fields}},
url = {https://dx.plos.org/10.1371/journal.pcbi.1000092},
volume = {4},
year = {2008}
}
@article{Brown2012,
abstract = {This review summarizes the brain mechanisms controlling sleep and wakefulness. Wakefulness promoting systems cause low-voltage, fast activity in the electroencephalogram (EEG). Multiple interacting neurotransmitter systems in the brain stem, hypothalamus, and basal forebrain converge onto common effector systems in the thalamus and cortex. Sleep results from the inhibition of wake-promoting systems by homeostatic sleep factors such as adenosine and nitric oxide and GABAergic neurons in the preoptic area of the hypothalamus, resulting in large-amplitude, slow EEG oscillations. Local, activity-dependent factors modulate the amplitude and frequency of cortical slow oscillations. Non-rapid-eye-movement (NREM) sleep results in conservation of brain energy and facilitates memory consolidation through the modulation of synaptic weights. Rapid-eye-movement (REM) sleep results from the interaction of brain stem cholinergic, aminergic, and GABAergic neurons which control the activity of glutamatergic reticular formation neurons leading to REM sleep phenomena such as muscle atonia, REMs, dreaming, and cortical activation. Strong activation of limbic regions during REM sleep suggests a role in regulation of emotion. Genetic studies suggest that brain mechanisms controlling waking and NREM sleep are strongly conserved throughout evolution, underscoring their enormous importance for brain function. Sleep disruption interferes with the normal restorative functions of NREM and REM sleep, resulting in disruptions of breathing and cardiovascular function, changes in emotional reactivity, and cognitive impairments in attention, memory, and decision making.},
author = {Brown, Ritchie E. and Basheer, Radhika and McKenna, James T. and Strecker, Robert E. and McCarley, Robert W.},
doi = {10.1152/physrev.00032.2011},
file = {:home/farhad/PhD/Literature/c4201a88d6248648b5a37fe7577af61618ad.pdf:pdf},
issn = {0031-9333},
journal = {Physiol. Rev.},
month = {jul},
number = {3},
pages = {1087--1187},
pmid = {22811426},
title = {{Control of Sleep and Wakefulness}},
url = {https://www.physiology.org/doi/10.1152/physrev.00032.2011},
volume = {92},
year = {2012}
}
@article{Parrino2012,
abstract = {Cyclic alternating pattern CAP is the EEG marker of unstable sleep, a concept which is poorly appreciated among the metrics of sleep physiology. Besides, duration, depth and continuity, sleep restorative properties depend on the capacity of the brain to create periods of sustained stable sleep. This issue is not confined only to the EEG activities but reverberates upon the ongoing autonomic activity and behavioral functions, which are mutually entrained in a synchronized oscillation. CAP can be identified both in adult and children sleep and therefore represents a sensitive tool for the investigation of sleep disorders across the lifespan. The present review illustrates the story of CAP in the last 25 years, the standardized scoring criteria, the basic physiological properties and how the dimension of sleep instability has provided new insight into pathophysiolology and management of sleep disorders. {\textcopyright} 2011 Elsevier Ltd.},
author = {Parrino, Liborio and Ferri, Raffaele and Bruni, Oliviero and Terzano, Mario G.},
doi = {10.1016/j.smrv.2011.02.003},
file = {:home/farhad/PhD/Literature/j.smrv.2011.02.003.pdf:pdf},
issn = {10870792},
journal = {Sleep Med. Rev.},
keywords = {Arousals,Cyclic alternating pattern,Polysomnography,Sleep,Sleep disorders},
month = {feb},
number = {1},
pages = {27--45},
pmid = {21616693},
publisher = {Elsevier Ltd},
title = {{Cyclic alternating pattern (CAP): The marker of sleep instability}},
url = {http://dx.doi.org/10.1016/j.smrv.2011.02.003 https://linkinghub.elsevier.com/retrieve/pii/S108707921100027X},
volume = {16},
year = {2012}
}
@article{Bartram2017,
abstract = {Slow-wave sleep is thought to be important for retuning cortical synapses, but the cellular mechanisms remain unresolved. During slow-wave activity, cortical neurons display synchronized transitions between depolarized Up states and hyperpolarized Down states. Here, using recordings from LIII pyramidal neurons from acute slices of mouse medial entorhinal cortex, we find that subthreshold inputs arriving during the Up state undergo synaptic weakening. This does not reflect a process of global synaptic downscaling, as it is dependent on presynaptic spiking, with network state encoded in the synaptically evoked spine Ca2+ responses. Our data indicate that the induction of synaptic weakening is under postsynaptic control, as it can be prevented by correlated postsynaptic spiking activity, and depends on postsynaptic NMDA receptors and GSK3$\beta$ activity. This provides a mechanism by which slow-wave activity might bias synapses towards weakening, while preserving the synaptic connections within active neuronal assemblies.},
author = {Bartram, Julian and Kahn, Martin C. and Tuohy, Simon and Paulsen, Ole and Wilson, Tony and Mann, Edward O.},
doi = {10.1038/s41467-017-00748-5},
file = {:home/farhad/PhD/Literature/s41467-017-00748-5.pdf:pdf},
issn = {20411723},
journal = {Nat. Commun.},
number = {1},
pmid = {28939859},
publisher = {Springer US},
title = {{Cortical Up states induce the selective weakening of subthreshold synaptic inputs}},
url = {http://dx.doi.org/10.1038/s41467-017-00748-5},
volume = {8},
year = {2017}
}
@article{Casali2013,
abstract = {One challenging aspect of the clinical assessment of brain-injured, unresponsive patients is the lack of an objective measure of consciousness that is independent of the subject's ability to interact with the external environment. Theoretical considerations suggest that consciousness depends on the brain's ability to support complex activity patterns that are, at once, distributed among interacting cortical areas (integrated) and differentiated in space and time (information-rich). We introduce and test a theory-driven index of the level of consciousness called the perturbational complexity index (PCI). PCI is calculated by (i) perturbing the cortex with transcranial magnetic stimulation (TMS) to engage distributed interactions in the brain (integration) and (ii) compressing the spatiotemporal pattern of these electrocortical responses to measure their algorithmic complexity (information). We test PCI on a large data set of TMS-evoked potentials recorded in healthy subjects during wakefulness, dreaming, nonrapid eye movement sleep, and different levels of sedation induced by anesthetic agents (midazolam, xenon, and propofol), as well as in patients who had emerged from coma (vegetative state, minimally conscious state, and locked-in syndrome). PCI reliably discriminated the level of consciousness in single individuals during wakefulness, sleep, and anesthesia, as well as in patients who had emerged from coma and recovered a minimal level of consciousness. PCI can potentially be used for objective determination of the level of consciousness at the bedside. Copyright {\textcopyright} 2013, American Association for the Advancement of Science.},
author = {Casali, A. G. and Gosseries, Olivia and Rosanova, Mario and Boly, M{\'{e}}lanie and Sarasso, Simone and Casali, Karina R. and Casarotto, Silvia and Bruno, M.-A. and Laureys, Steven and Tononi, Giulio and Massimini, Marcello},
doi = {10.1126/scitranslmed.3006294},
file = {:home/farhad/PhD/Literature/scitranslmed.3006294.pdf:pdf},
issn = {1946-6234},
journal = {Sci. Transl. Med.},
month = {aug},
number = {198},
pages = {198ra105--198ra105},
pmid = {23946194},
title = {{A Theoretically Based Index of Consciousness Independent of Sensory Processing and Behavior}},
url = {https://stm.sciencemag.org/lookup/doi/10.1126/scitranslmed.3006294},
volume = {5},
year = {2013}
}
@article{Rainnie1994,
abstract = {Increased discharge activity of mesopontine cholinergic neurons participates in the production of electroencephalographic (EEG) arousal; such arousal diminishes as a function of the duration of prior wakefulness or of brain hyperthermia. Whole-cell and extracellular recordings in a brainstem slice show that mesopontine cholinergic neurons are under the tonic inhibitory control of endogenous adenosine, a neuromodulator released during brain metabolism. This inhibitory tone is mediated postsynaptically by an inwardly rectifying potassium conductance and by an inhibition of the hyperpolarization-activated current. These data provide a coupling mechanism linking neuronal control of EEG arousal with the effects of prior wakefulness, brain hyperthermia, and the use of the adenosine receptor blockers caffeine and theophylline.},
archivePrefix = {arXiv},
arxivId = {NIHMS150003},
author = {Rainnie, D. and Grunze, H. and McCarley, R. and Greene, R.},
doi = {10.1126/science.8303279},
eprint = {NIHMS150003},
file = {:home/farhad/PhD/Literature/nihms-449798.pdf:pdf},
isbn = {6176321972},
issn = {0036-8075},
journal = {Science (80-. ).},
keywords = {*Electroencephalography/drug effects,Adenosine/*physiology,Animals,Arousal/*physiology,Calcium/metabolism,Electric Conductivity,Female,Frontal Lobe/physiology,In Vitro Techniques,Male,Membrane Potentials,Neurons/*physiology,Parasympathetic Nervous System/*physiology,Potassium/metabolism,Rats},
language = {eng},
month = {feb},
number = {5147},
pages = {689--692},
pmid = {1000000221},
title = {{Adenosine inhibition of mesopontine cholinergic neurons: implications for EEG arousal}},
url = {https://pubmed.ncbi.nlm.nih.gov/8303279 https://www.ncbi.nlm.nih.gov/pmc/articles/PMC3612520/ https://linkinghub.elsevier.com/retrieve/pii/S0022202X15370834 https://www.sciencemag.org/lookup/doi/10.1126/science.8303279},
volume = {263},
year = {1994}
}
@article{Azouz2000,
abstract = {Cortical neurons are sensitive to the timing of their synaptic inputs. They can synchronize their firing on a millisecond time scale and follow rapid stimulus fluctuations with high temporal precision. These findings suggest that cortical neurons have an enhanced sensitivity to synchronous synaptic inputs that lead to rapid rates of depolarization. The voltage-gated currents underlying action potential generation may provide one mechanism to amplify rapid depolarizations. We have tested this hypothesis by analyzing the relations between membrane potential fluctuations and spike threshold in cat visual cortical neurons recorded intracellularly in vivo. We find that visual stimuli evoke broad variations in spike threshold that are caused in large part by an inverse relation between spike threshold and the rate of membrane depolarization preceding a spike. We also find that spike threshold is inversely related to the rate of rise of the action potential upstroke, suggesting that increases in spike threshold result from a decrease in the availability of Na+ channels. By using a simple neuronal model, we show that voltage-gated Na+ and K+ conductances endow cortical neurons with an enhanced sensitivity to rapid depolarizations that arise from synchronous excitatory synaptic inputs. Thus, the basic mechanism responsible for action potential generation also enhances the sensitivity of cortical neurons to coincident synaptic inputs.},
author = {Azouz, R. and Gray, C. M.},
doi = {10.1073/pnas.130200797},
file = {:home/farhad/PhD/Literature/8110.full.pdf:pdf},
issn = {00278424},
journal = {Proc. Natl. Acad. Sci. U. S. A.},
number = {14},
pages = {8110--8115},
pmid = {10859358},
title = {{Dynamic spike threshold reveals a mechanism for synaptic coincidence detection in cortical neurons in vivo}},
volume = {97},
year = {2000}
}
@article{Malenka2004,
abstract = {LTP and LTD, the long-term potentiation and depression of excitatory synaptic transmission, are widespread phenomena expressed at possibly every excitatory synapse in the mammalian brain. It is now clear that "LTP" and "LTD" are not unitary phenomena. Their mechanisms vary depending on the synapses and circuits in which they operate. Here we review those forms of LTP and LTD for which mechanisms have been most firmly established. Examples are provided that show how these mechanisms can contribute to experience-dependent modifications of brain function.},
author = {Malenka, Robert C. and Bear, Mark F.},
doi = {10.1016/j.neuron.2004.09.012},
file = {:home/farhad/PhD/Literature/1-s2.0-S0896627304006087-main.pdf:pdf},
issn = {08966273},
journal = {Neuron},
number = {1},
pages = {5--21},
pmid = {15450156},
title = {{LTP and LTD: An embarrassment of riches}},
volume = {44},
year = {2004}
}
@article{Tononi2020,
abstract = {环境中砷与铬暴露对于儿童肾功能的影响},
author = {Tononi, Giulio and Cirelli, Chiara},
doi = {10.1111/ejn.14335},
file = {:home/farhad/PhD/Literature/nihms-1005254.pdf:pdf},
isbn = {0000000000},
issn = {0953-816X},
journal = {Eur. J. Neurosci.},
keywords = {criteria pollutants,ozone,particulate matter},
month = {jan},
number = {1},
pages = {413--421},
title = {{Sleep and synaptic down‐selection}},
url = {https://onlinelibrary.wiley.com/doi/abs/10.1111/ejn.14335},
volume = {51},
year = {2020}
}
@article{PICTON1973,
abstract = {This article describes the basic elements of auditory evoked potentials, including stimulus tone and recording condition, and clinical applications of auditory evoked potentials, such as ECochG, ABR and ASSR. The clinical applications of auditory evoked potentials are roughly classified into (1) objective audiometry and (2) neurological examination. ECochG is applied to the diagnosis of endolymphatic hydrops and inner ear hearing loss. ABR is still an important examination in the diagnosis of acoustic neurinoma, though the prevalence of MRI has reduced its importance. The elongation of the I-V inter-peak latency (I-V IPL) of ABR in lower brainstem lesion is mainly due to I-III IPL elongation, whereas I-V IPL elongation is mainly due to IH-V IPL elongation in upper brainstem lesions. Recruitment and conductive hearing loss can be estimated by the finding of the latency-intensity curve of wave V. Although ABR is the most popular device in objective audiometry, the prediction of hearing levels in the lower frequency range using ABR evoked by clicks is less accurate. The most important benefit of ASSR is to provide an accurate assessment of hearing at different frequencies in a frequency specific manner, if stimulation consists of a sinusoidally amplitude-modulated tone. However, ASSR is not appropriate to use as a diagnostic tool in neurological examinations, because the waveforms of ASSR consist of the interference of different wave components. Power spectrum analysis and phase coherence using fast Fourier transformation are useful for the automatic detection of ASSR, because of its sinusoidal waveform configuration. Because the detectability of ASSR changes under different arousal states, 40-Hz ASSR is suitable for waking adults and 80-Hz ASSR for sleeping children in the assessment of hearing. Its advantage is that the thresholds at 4 different frequencies in both ears can be predicted more rapidly than ABR using the multiple simultaneous stimulation technique.},
author = {Picton, T.W. and Hillyard, S.A. and Krausz, H.I. and Galambos, R.},
doi = {10.1016/0013-4694(74)90155-2},
file = {:home/farhad/PhD/Literature/picton1974.pdf:pdf},
issn = {00134694},
journal = {Electroencephalogr. Clin. Neurophysiol.},
keywords = {Auditory brainstem response (or ABR),Auditory evoked potential,Auditory steady-state response (or ASSR),Electrocochleography (or ECochG)},
month = {jan},
number = {3},
pages = {179--190},
title = {{Human auditory evoked potentials. I: Evaluation of components}},
url = {http://joi.jlc.jst.go.jp/JST.JSTAGE/jser/69.113?from=CrossRef https://linkinghub.elsevier.com/retrieve/pii/0013469474901552},
volume = {36},
year = {1974}
}
@article{Saito2018a,
abstract = {The hypothalamus plays an important role in the regulation of sleep/wakefulness states. While the ventrolateral preoptic nucleus (VLPO) plays a critical role in the initiation and maintenance of sleep, the lateral posterior part of the hypothalamus contains neuronal populations implicated in maintenance of arousal, including orexin-producing neurons (orexin neurons) in the lateral hypothalamic area (LHA) and histaminergic neurons in the tuberomammillary nucleus (TMN). During a search for neurons that make direct synaptic contact with histidine decarboxylase-positive (HDC+), histaminergic neurons (HDC neurons) in the TMN and orexin neurons in the LHA of male mice, we found that these arousal-related neurons are heavily innervated by GABAergic neurons in the preoptic area including the VLPO. We further characterized GABAergic neurons electrophysiologically in the VLPO (GABAVLPO neurons) that make direct synaptic contact with these hypothalamic arousal-related neurons. These neurons (GABAVLPO→HDC or GABAVLPO→orexin neurons) were both potently inhibited by noradrenaline and serotonin, showing typical electrophysiological characteristics of sleep-promoting neurons in the VLPO. This work provides direct evidence of monosynaptic connectivity between GABAVLPO neurons and hypothalamic arousal neurons and identifies the effects of monoamines on these neuronal pathways.SIGNIFICANCE STATEMENT Rabies-virus-mediated tracing of input neurons of two hypothalamic arousal-related neuron populations, histaminergic and orexinergic neurons, showed that they receive similar distributions of input neurons in a variety of brain areas, with rich innervation by GABAergic neurons in the preoptic area, including the ventrolateral preoptic area (VLPO), a region known to play an important role in the initiation and maintenance of sleep. Electrophysiological experiments found that GABAergic neurons in the VLPO (GABAVLPO neurons) that make direct input to orexin or histaminergic neurons are potently inhibited by noradrenaline and serotonin, suggesting that these monoamines disinhibit histamine and orexin neurons. This work demonstrated functional and structural interactions between GABAVLPO neurons and hypothalamic arousal-related neurons.},
author = {Saito, Yuki C and Maejima, Takashi and Nishitani, Mitsuhiro and Hasegawa, Emi and Yanagawa, Yuchio and Mieda, Michihiro and Sakurai, Takeshi},
doi = {10.1523/JNEUROSCI.2835-17.2018},
journal = {J. Neurosci.},
month = {jul},
number = {28},
pages = {6366 LP  -- 6378},
title = {{Monoamines Inhibit GABAergic Neurons in Ventrolateral Preoptic Area That Make Direct Synaptic Connections to Hypothalamic Arousal Neurons}},
url = {http://www.jneurosci.org/content/38/28/6366.abstract},
volume = {38},
year = {2018}
}
@article{Portas2000,
abstract = {We combined fMRI and EEG recording to study the neurophysiological responses associated with auditory stimulation across the sleep-wake cycle. We found that presentation of auditory stimuli produces bilateral activation in auditory cortex, thalamus, and caudate during both wakefulness and nonrapid eye movement (NREM) sleep. However, the left parietal and, bilaterally, the prefrontal and cingulate cortices and the thalamus were less activated during NREM sleep compared to wakefulness. These areas may play a role in the further processing of sensory information required to achieve conscious perception during wakefulness. Finally, during NREM sleep, the left amygdala and the left prefrontal cortex were more activated by stimuli having special affective significance than by neutral stimuli. These data suggests that the sleeping brain can process auditory stimuli and detect meaningful events.},
author = {Portas, Chiara M. and Krakow, Karsten and Allen, Phillip and Josephs, Oliver and Armony, Jorge L. and Frith, Chris D.},
doi = {10.1016/S0896-6273(00)00169-0},
file = {:home/farhad/PhD/Literature/1-s2.0-S0896627300001690-main.pdf:pdf},
issn = {08966273},
journal = {Neuron},
month = {dec},
number = {3},
pages = {991--999},
pmid = {11163282},
title = {{Auditory Processing across the Sleep-Wake Cycle}},
url = {https://linkinghub.elsevier.com/retrieve/pii/S0896627300001690},
volume = {28},
year = {2000}
}
@article{Boucetta2014,
author = {Boucetta, Soufiane and Cisse, Youssouf and Mainville, Lynda and Morales, Marisela and Jones, Barbara E},
doi = {10.1523/JNEUROSCI.2617-13.2014},
file = {:home/farhad/PhD/Literature/zns4708.pdf:pdf},
issn = {0270-6474},
journal = {J. Neurosci.},
keywords = {eeg,emg,paradoxical sleep,rem sleep,slow-wave sleep},
month = {mar},
number = {13},
pages = {4708--4727},
title = {{Discharge profiles across the sleep-waking cycle of identified cholinergic, GABAergic, and glutamatergic neurons in the pontomesencephalic tegmentum of the rat}},
url = {http://www.jneurosci.org/cgi/doi/10.1523/JNEUROSCI.2617-13.2014},
volume = {34},
year = {2014}
}
@incollection{Jones2005b,
author = {Jones, Barbara},
booktitle = {Princ. Pract. Sleep Med.},
doi = {10.1016/B0-72-160797-7/50018-5},
isbn = {9780721607979},
month = {dec},
pages = {136--153},
title = {{Basic Mechanisms of Sleep-Wake States}},
year = {2005}
}
@article{Krom2020,
abstract = {Despite its ubiquitous use in medicine, and extensive knowledge of its molecular and cellular effects, how anesthesia induces loss of consciousness (LOC) and affects sensory processing remains poorly understood. Specifically, it is unclear whether anesthesia primarily disrupts thalamocortical relay or intercortical signaling. Here we recorded intracranial electroencephalogram (iEEG), local field potentials (LFPs), and single-unit activity in patients during wakefulness and light anesthesia. Propofol infusion was gradually increased while auditory stimuli were presented and patients responded to a target stimulus until they became unresponsive. We found widespread iEEG responses in association cortices during wakefulness, which were attenuated and restricted to auditory regions upon LOC. Neuronal spiking and LFP responses in primary auditory cortex (PAC) persisted after LOC, while responses in higher-order auditory regions were variable, with neuronal spiking largely attenuated. Gamma power induced by word stimuli increased after LOC while its frequency profile slowed, thus differing from local spiking activity. In summary, anesthesia-induced LOC disrupts auditory processing in association cortices while relatively sparing responses in PAC, opening new avenues for future research into mechanisms of LOC and the design of anesthetic monitoring devices.},
author = {Krom, Aaron J. and Marmelshtein, Amit and Gelbard-Sagiv, Hagar and Tankus, Ariel and Hayat, Hanna and Hayat, Daniel and Matot, Idit and Strauss, Ido and Fahoum, Firas and Soehle, Martin and Bostr{\"{o}}m, Jan and Mormann, Florian and Fried, Itzhak and Nir, Yuval},
doi = {10.1073/pnas.1917251117},
file = {:home/farhad/PhD/Literature/pnas.201917251.pdf:pdf},
issn = {0027-8424},
journal = {Proc. Natl. Acad. Sci.},
keywords = {Gamma power,Human,LFP,Propofol,Single-unit},
month = {may},
number = {21},
pages = {11770--11780},
pmid = {32398367},
title = {{Anesthesia-induced loss of consciousness disrupts auditory responses beyond primary cortex}},
url = {http://www.pnas.org/lookup/doi/10.1073/pnas.1917251117},
volume = {117},
year = {2020}
}
@article{Rho2018,
abstract = {Cortical processing is dynamically modulated by different neuromodulators. Neuromodulation of the cerebral cortex is crucial for maintaining cognitive brain functions such as perception, attention and learning. However, we do not fully understand how neuromodulatory projections are organized in the cerebral cortex to exert various functions. The basal forebrain (BF) cholinergic projection and the locus coeruleus (LC) noradrenergic projection are well-known neuromodulatory projections to the cortex. Decades of studies have identified anatomical and physiological characteristics of these circuits. While both cholinergic and noradrenergic neurons widely project to the cortex, they exhibit different levels of selectivity. Here, we summarize their anatomical and physiological features, highlighting selectivity and specificity of these circuits to different cortical regions. We discuss the importance of selective modulation by comparing their functions in the cortex. We highlight key features in the input-output circuits and target selectivity of these neuromodulatory projections and their roles in controlling four major brain functions: attention, reinforcement, learning and memory, sleep and wakefulness.},
author = {Rho, Hee-Jun and Kim, Jae-Hyun and Lee, Seung-Hee},
doi = {10.3389/fncir.2018.00047},
file = {:home/farhad/PhD/Literature/fncir-12-00047.pdf:pdf},
issn = {1662-5110},
journal = {Front. Neural Circuits},
keywords = {Basal forebrain,Cerebral cortex,Cholinergic projection,Locus coeruleus,Neuromodulation,Noradrenergic projection},
month = {jun},
number = {June},
pages = {1--13},
title = {{Function of selective neuromodulatory projections in the mammalian cerebral cortex: comparison between cholinergic and noradrenergic systems}},
url = {https://www.frontiersin.org/article/10.3389/fncir.2018.00047/full},
volume = {12},
year = {2018}
}
@article{Steyn-Ross2005,
abstract = {We present a mean-field model of the cortex that attempts to describe the gross changes in brain electrical activity for the cycles of natural sleep. We incorporate within the model two major sleep modulatory effects: slow changes in both synaptic efficiency and in neuron resting voltage caused by the ∼90-min cycling in acetylcholine, together with even slower changes in resting voltage caused by gradual elimination during sleep of somnogens (fatigue agents) such as adenosine. We argue that the change from slow-wave sleep (SWS) to rapid-eye-movement (REM) sleep can be understood as a first-order phase transition from a low-firing, coherent state to a high-firing, desychronized cortical state. We show that the model predictions for changes in EEG power, spectral distribution, and correlation time at the SWS-to-REM transition are consistent not only with those observed in clinical recordings of a sleeping human subject, but also with the on-cortex EEG patterns recently reported by Destexhe et al. [J. Neurosci. 19(11), (1999) 4595-4608] for the sleeping cat. {\textcopyright} Springer 2005.},
author = {Steyn-Ross, D. A. and Steyn-Ross, Moira L. and Sleigh, J. W. and Wilson, M. T. and Gillies, I. P. and Wright, J. J.},
doi = {10.1007/s10867-005-1285-2},
file = {:home/farhad/PhD/Literature/s10867-005-1285-2.pdf:pdf},
issn = {00920606},
journal = {J. Biol. Phys.},
keywords = {Acetylcholine,Adenosine,Correlation,Cortical model,Critical slowing down,EEG,Fluctuations,Langevin equation,Phase transition,REM,SWS,Sleep cycle},
number = {3-4},
pages = {547--569},
title = {{The sleep cycle modelled as a cortical phase transition}},
volume = {31},
year = {2005}
}
@article{Foehring1989,
abstract = {1. The effects of norepinephrine (NE) and related agonists and antagonists were examined on large neurons from layer V of cat sensorimotor cortex ("Betz cells") were examined in a brain slice preparation using intracellular recording, constant current stimulation and single microelectrode voltage clamp. 2. Application of NE (0.1-100 microM) usually caused a small depolarization from resting potential; hyperpolarizations were rare. Application of NE reversibly reduced rheobase and both the Ca2+- and Na+-dependent portions of the slow afterhyperpolarization (sAHP) that followed sustained firing evoked by constant current injection. The faster Ca2+-dependent medium afterhyperpolarization (mAHP), the fast afterhyperpolarization (fAHP), the action potential, and input resistance were unaffected. 3. The changes in excitability produced by NE application were most apparent during prolonged stimulation. The cells exhibited steady repetitive firing to currents that were formerly ineffective. The slow phase of spike frequency adaptation was reduced selectively and less habituation occurred during repeated long-lasting stimuli. The relation between firing rate and injected current became steeper if firing rate was averaged over several hundred milliseconds. 4. During voltage clamp in TTX, NE application selectively reduced the slow component of Ca2+-mediated K+ current. The faster Ca2+-mediated K+ current was unaffected, as were two voltage-dependent, transient K+ currents, the anomalous rectifier and leakage conductance measured at resting potential. Depolarizing voltage steps in the presence of Cd2+ revealed an apparent time- and voltage-dependent increase of the persistent Na+ current after NE application. The voltage-clamp results suggested ionic mechanisms for all effects seen during constant current stimulation except the depolarization from resting potential. The latter was insensitive to Cd2+ and TTX and occurred without a detectable change in membrane conductance. 5. NE application did not alter Ca2+ spikes evoked in the presence of TTX and 10 mM TEA. Inward Ca2+ currents examined during voltage clamp in TTX (with K+ currents reduced) became slightly larger after NE application. We conclude that NEs reduction of the slow Ca2+-mediated K+ current is not caused by reduction of Ca2+ influx. 6. Effects on membrane potential, rheobase, and the sAHP were mimicked by the beta-adrenergic agonist isoproterenol, but not by the alpha-adrenergic agonists clonidine or phenylephrine at higher concentrations.(ABSTRACT TRUNCATED AT 400 WORDS)},
author = {Foehring, R. C. and Schwindt, P. C. and Crill, W. E.},
doi = {10.1152/jn.1989.61.2.245},
file = {:home/farhad/PhD/Literature/jn.1989.61.2.245.pdf:pdf},
issn = {0022-3077},
journal = {J. Neurophysiol.},
month = {feb},
number = {2},
pages = {245--256},
pmid = {2918353},
title = {{Norepinephrine selectively reduces slow Ca2+- and Na+-mediated K+ currents in cat neocortical neurons}},
url = {https://www.physiology.org/doi/10.1152/jn.1989.61.2.245},
volume = {61},
year = {1989}
}
@article{Lee2012b,
abstract = {Switches between different behavioral states of the animal are associated with prominent changes in global brain activity, between sleep and wakefulness or from inattentive to vigilant states. What mechanisms control brain states, and what are the functions of the different states? Here we summarize current understanding of the key neural circuits involved in regulating brain states, with a particular emphasis on the subcortical neuromodulatory systems. At the functional level, arousal and attention can greatly enhance sensory processing, whereas sleep and quiet wakefulness may facilitate learning and memory. Several new techniques developed over the past decade promise great advances in our understanding of the neural control and function of different brain states.},
author = {Lee, Seung Hee and Dan, Yang},
doi = {10.1016/j.neuron.2012.09.012},
file = {:home/farhad/PhD/Literature/PIIS0896627312008203.pdf:pdf},
issn = {10974199},
journal = {Neuron},
number = {1},
pages = {209--222},
pmid = {23040816},
publisher = {Elsevier Inc.},
title = {{Neuromodulation of Brain States}},
url = {http://dx.doi.org/10.1016/j.neuron.2012.09.012},
volume = {76},
year = {2012}
}
@book{Kandel2013,
author = {Kandel, Eric R. and Schwartz, James H. and Jessell, Thomas M. and Siegelbaum, Steven A. and Hudspeth, A. J.},
booktitle = {McGraw-Hill Prof.},
file = {:home/farhad/PhD/Literature/Eric R. Kandel, James H. Schwartz, Thomas M. Jessell, Steven A. Siegelbaum, A. J. Hudspeth - Principles of Neural Science, Fifth Edition (2013, McGraw-Hill Professional) - libgen.lc.pdf:pdf},
isbn = {9780071390118},
publisher = {McGraw-Hill Education},
series = {Principles of Neural Science},
title = {{Principles of Neural Science}},
url = {https://books.google.es/books?id=s64z-LdAIsEC},
year = {2013}
}
@article{JanStenvers2016,
abstract = {Exposure to light at night (LAN) is associated with insomnia in humans. Light provides the main input to the master clock in the hypothalamic suprachiasmatic nucleus (SCN) that coordinates the sleep-wake cycle. We aimed to develop a rodent model for the effects of LAN on sleep. Therefore, we exposed male Wistar rats to either a 12 h light (150-200lux):12 h dark (LD) schedule or a 12 h light (150-200 lux):12 h dim white light (5 lux) (LDim) schedule. LDim acutely decreased the amplitude of daily rhythms of REM and NREM sleep, with a further decrease over the following days. LDim diminished the rhythms of 1) the circadian 16-19 Hz frequency domain within the NREM sleep EEG, and 2) SCN clock gene expression. LDim also induced internal desynchronization in locomotor activity by introducing a free running rhythm with a period of ∼25 h next to the entrained 24 h rhythm. LDim did not affect body weight or glucose tolerance. In conclusion, we introduce the first rodent model for disturbed circadian control of sleep due to LAN. We show that internal desynchronization is possible in a 24 h L:D cycle which suggests that a similar desynchronization may explain the association between LAN and human insomnia.},
author = {Stenvers, Dirk Jan and van Dorp, Rick and Foppen, Ewout and Mendoza, Jorge and Opperhuizen, Anne-Loes and Fliers, Eric and Bisschop, Peter H. and Meijer, Johanna H. and Kalsbeek, Andries and Deboer, Tom},
doi = {10.1038/srep35662},
file = {:home/farhad/PhD/Literature/srep35662.pdf:pdf},
issn = {2045-2322},
journal = {Sci. Rep.},
month = {dec},
number = {1},
pages = {35662},
pmid = {27762290},
publisher = {Nature Publishing Group},
title = {{Dim light at night disturbs the daily sleep-wake cycle in the rat}},
url = {http://dx.doi.org/10.1038/srep35662 http://www.nature.com/articles/srep35662},
volume = {6},
year = {2016}
}
@article{Cirelli15,
abstract = {Several transcription factors are expressed at higher levels in the waking than in the sleeping brain. In experiments with rats, the locus coeruleus, a noradrenergic nucleus with diffuse projections, was found to regulate such expression. In brain regions depleted of noradrenergic innervation, amounts of c-Fos and nerve growth factor-induced A after waking were as low as after sleep. Phosphorylation of cyclic adenosine monophosphate response element-binding protein was also reduced. In contrast, electroencephalographic activity was unchanged. The reduced activity of locus coeruleus neurons may explain why the induction of certain transcription factors, with potential effects on plasticity and learning, does not occur during sleep},
author = {Cirelli, Chiara and Pompeiano, Maria and Tononi, Giulio},
doi = {10.1126/science.274.5290.1211},
file = {:home/farhad/PhD/Literature/science.274.5290.1211.pdf:pdf},
issn = {0036-8075},
journal = {Science (80-. ).},
month = {nov},
number = {5290},
pages = {1211--1215},
title = {{Neuronal Gene Expression in the Waking State: A Role for the Locus Coeruleus}},
url = {https://www.sciencemag.org/lookup/doi/10.1126/science.274.5290.1211},
volume = {274},
year = {1996}
}
@article{Goldman2020,
abstract = {Understanding the many facets of the organization of brain dynamics at large scales remains largely unexplored. Here, we 1 construct a brain-wide model based on recent progress in biologically-realistic population models obtained using mean-field 2 techniques. We use The Virtual Brain (TVB) as a simulation platform and incorporate mean-field models of networks of 3 Adaptive Exponential (AdEx) integrate-and-fire neurons. Such models can capture the main intrinsic firing properties of central 4 neurons, such as adaptation, and also include the typical kinetics of postsynaptic conductances. We hypothesize that such 5 features are important to a biologically realistic simulation of brain dynamics. The resulting "TVB-AdEx" model is shown 6 here to generate two fundamental dynamical states, asynchronous-irregular (AI) and Up-Down states, which correspond to the 7 asynchronous and synchronized dynamics of wakefulness and slow-wave sleep, respectively. The synchrony of slow waves 8 appear as an emergent property at large scales, and reproduce the very different patterns of functional connectivity found in 9 slow-waves compared to asynchronous states. Next, we simulated experiments with transcranial magnetic stimulation (TMS) 10 during asynchronous and slow-wave states, and show that, like in experimental data, the effect of the stimulation greatly 11 depends on the activity state. During slow waves, the response is strong but remains local, in contrast with asynchronous states, 12 where the response is weaker but propagates across brain areas. To compare more quantitatively with wake and slow-wave sleep 13 states, we compute the perturbational complexity index and show that it matches the value estimated from TMS experiments. 14 We conclude that the TVB-AdEx model replicates some of the properties of synchrony and responsiveness seen in the human 15 brain, and is a promising tool to study spontaneous and evoked large-scale dynamics in the normal, anesthetized or pathological 16 brain. 17 Keywords 18},
archivePrefix = {arXiv},
arxivId = {doi.org/10.1101/2020.12.28.424574},
author = {Goldman, Jennifer S and Kusch, Lionel and Yalcinkaya, Bahar Hazal and Depannemaecker, Damien and Nghiem, Trang-Anh E and Jirsa, Viktor and Destexhe, Alain},
doi = {doi.org/10.1101/2020.12.28.424574},
eprint = {10.1101/2020.12.28.424574},
file = {:home/farhad/PhD/Literature/2020.12.28.424574v1.full.pdf:pdf},
journal = {bioRxiv},
keywords = {19 slow-wave sleep,Neural simulation,biophysics,computational models,evoked responses,mean-field model,spontaneous activity,wake,whole-brain 20},
pages = {2020.12.28.424574},
primaryClass = {doi.org},
title = {{Brain-scale emergence of slow-wave synchrony and highly responsive asynchronous states based on biologically realistic population models simulated in The Virtual Brain}},
url = {https://doi.org/10.1101/2020.12.28.424574},
year = {2020}
}
@article{Benington1994,
author = {Benington, Joel H. and Heller, H.Craig},
doi = {10.1016/0301-0082(94)90005-1},
file = {:home/farhad/PhD/Literature/benington1994.pdf:pdf},
issn = {03010082},
journal = {Prog. Neurobiol.},
month = {dec},
number = {5},
pages = {433--449},
title = {{Does the function of REM sleep concern non-REM sleep or waking?.}},
url = {https://linkinghub.elsevier.com/retrieve/pii/0301008294900051},
volume = {44},
year = {1994}
}
@misc{SeekPNG01,
author = {SeekPNG.com},
file = {:home/farhad/Downloads/SeekPng.com{\_}brain-outline-png{\_}1812243.png:png},
title = {{Mouse Brain Sagittal - Rat Brain Cartoon}},
url = {https://www.seekpng.com/ima/u2w7q8e6y3q8y3q8/}
}
@article{Cirelli2021,
abstract = {Sleep requires that we disconnect from the environment, losing the ability to promptly respond to stimuli. There must be at least one essential function that justifies why we take this risk every day, and that function must depend on the brain being offline. We have proposed that this function is to renormalize synaptic weights after learning has led to a net increase in synaptic strength in many brain circuits. Without this renormalization, synaptic activity would become energetically too expensive and saturation would prevent new learning. There is converging evidence from molecular, electrophysiological, and ultrastructural experiments showing a net increase in synaptic strength after the major wake phase, and a net decline after sleep. The evidence also suggests that sleep-dependent renormalization is a smart process of synaptic down-selection, comprehensive and yet specific, which could explain the many beneficial effects of sleep on cognition. Recently, a key molecular mechanism that allows broad synaptic weakening during sleep was identified. Other mechanisms still being investigated should eventually explain how sleep can weaken most synapses but afford protection to some, including those directly activated by learning. That synaptic down-selection takes place during sleep is by now established; why it should take place during sleep has a plausible explanation; how it happens is still work in progress.},
author = {Cirelli, Chiara and Tononi, Giulio},
doi = {10.1016/j.semcdb.2021.02.007},
file = {:home/farhad/PhD/Literature/1-s2.0-S1084952121000318-main.pdf:pdf},
issn = {10849521},
journal = {Semin. Cell Dev. Biol.},
keywords = {Cerebral cortex,Hippocampus,NREM sleep,REM sleep},
month = {mar},
number = {February},
publisher = {Elsevier Ltd},
title = {{The why and how of sleep-dependent synaptic down-selection}},
url = {https://doi.org/10.1016/j.semcdb.2021.02.007 https://linkinghub.elsevier.com/retrieve/pii/S1084952121000318},
volume = {In press},
year = {2021}
}
@article{Velluti1997,
abstract = {The processing of sensory information is definitely present during sleep, however, profound modifications occur. All sensory systems reviewed (visual, auditory, vestibular, somesthetic and olfactory) demonstrate some influence on sleep and, at the same time, sensory systems undergo changes that depend on the sleep or waking state of the brain. Thus, different sensory modalities encoded by their specific receptors and pathways may not only alter the sleep and waking physiology, but also the sleeping brain imposes 'rules' on the incoming information. It is suggested that the neural networks responsible for sleep and waking control are actively modulated by sensory inputs in order to enter and maintain normal sleep and wakefulness. Furthermore, both sensory stimulation and deprivation may induce changes in sleep/waking neural networks. This leads to the conclusion that the central nervous system and sensory input have reciprocal interactions, on which normal sleep/waking cycling and behaviour depends.},
author = {VELLUTI, RICARDO},
doi = {10.1046/j.1365-2869.1997.00031.x},
file = {:home/farhad/PhD/Literature/j.1365-2869.1997.00031.x.pdf:pdf},
issn = {0962-1105},
journal = {J. Sleep Res.},
keywords = {Audition,Olfaction,Sensory processing,Sleep,Somatosensation,Vestibular sensation,Vision,Wakefulness},
month = {jun},
number = {2},
pages = {61--77},
pmid = {9377536},
title = {{Interactions between sleep and sensory physiology}},
url = {https://onlinelibrary.wiley.com/doi/abs/10.1046/j.1365-2869.1997.00031.x},
volume = {6},
year = {1997}
}
@book{Campbell2008,
abstract = {Many textbooks on differential equations are written to be interesting to the teacher rather than the student. Introduction to Differential Equations with Dynamical Systems is directed toward students. This concise and up-to-date textbook addresses the challenges that undergraduate mathematics, engineering, and science students experience during a first course on differential equations. And, while covering all the standard parts of the subject, the book emphasizes linear constant coefficient equations and applications, including the topics essential to engineering students. Stephen Campbell and Richard Haberman--using carefully worded derivations, elementary explanations, and examples, exercises, and figures rather than theorems and proofs--have written a book that makes learning and teaching differential equations easier and more relevant. The book also presents elementary dynamical systems in a unique and flexible way that is suitable for all courses, regardless of length.},
author = {Campbell, Stephen L. and Haberman, Richard},
booktitle = {Choice Rev. Online},
file = {:home/farhad/PhD/Literature/Stephen L. Campbell, Richard Haberman - Introduction to differential equations with dynamical systems-Princeton University Press (2008).pdf:pdf},
isbn = {9780691124742},
publisher = {Princeton University Press},
title = {{Introduction to differential equations with dynamical systems}},
year = {2008}
}
@book{Izhikevich2006,
author = {Izhikevich, Eugene M.},
file = {:home/farhad/PhD/Literature/[Computational Neuroscience] Eugene M. Izhikevich - Dynamical Systems in Neuroscience{\_} The Geometry of Excitability and Bursting (Computational Neuroscience) (2006, The MIT Press) - libgen.lc.pdf:pdf},
isbn = {0262090430,9780262090438},
publisher = {The MIT Press},
title = {{Dynamical systems in neuroscience: The geometry of excitability and bursting (computational neuroscience)}},
year = {2006}
}
@article{Konig1996,
abstract = {Neurons can operate in two distinct ways, depending on the duration of the interval over which they effectively summate incoming synaptic potentials. If this interval is of the order of the mean interspike interval or longer, neurons act effectively as temporal integrators and transmit temporal patterns with only low reliability. If, by contrast, the integration interval is short compared to the interspike interval, neurons act essentially as coincidence detectors, relay preferentially synchronized input, and the temporal structure of their output is a direct function of the input pattern. Recently, interest in this distinction has been revived because experimental and theoretical results suggest that synchronous firing of neurons might play an important role for information processing in the cortex. Here, we argue that coincidence detection, rather than temporal integration, might be a prevalent operation mode of cortical neurons. We base our arguments on established biophysical properties of cortical neurons and on particular features of cortical dynamics.},
author = {K{\"{o}}nig, Peter and Engel, Andreas K. and Singer, Wolf},
doi = {10.1016/S0166-2236(96)80019-1},
file = {:home/farhad/PhD/Literature/1-s2.0-S0166223696800191-main.pdf:pdf},
issn = {01662236},
journal = {Trends Neurosci.},
number = {4},
pages = {130--137},
pmid = {8658595},
title = {{Integrator or coincidence detector? The role of the cortical neuron revisited}},
volume = {19},
year = {1996}
}
@article{Cohen2019,
abstract = {Variability is observed at multiple-scales in the brain and ubiquitous in perception. However, the nature of perceptual variability is an open question. We focus on variability during perceptual rivalry, a form of neuronal competition. Rivalry provides a window into neural processing since activity in many brain areas is correlated to the alternating perception rather than a constant ambiguous stimulus. It exhibits robust properties at multiple scales including conscious awareness and neuron dynamics. The prevalent theory for spiking variability is called the balanced state; whereas, the source of perceptual variability is unknown. Here we show that a single biophysical circuit model, satisfying certain mutual inhibition architectures, can explain spiking and perceptual variability during rivalry. These models adhere to a broad set of strict experimental constraints at multiple scales. As we show, the models predict how spiking and perceptual variability changes with stimulus conditions.},
author = {Cohen, Benjamin P. and Chow, Carson C. and Vattikuti, Shashaank},
doi = {10.1038/s42003-019-0555-7},
file = {:home/farhad/PhD/Literature/s42003-019-0555-7.pdf:pdf},
issn = {2399-3642},
journal = {Commun. Biol.},
month = {dec},
number = {1},
pages = {319},
pmid = {31453383},
publisher = {Springer US},
title = {{Dynamical modeling of multi-scale variability in neuronal competition}},
url = {http://dx.doi.org/10.1038/s42003-019-0555-7 http://www.nature.com/articles/s42003-019-0555-7},
volume = {2},
year = {2019}
}
@article{Saito2018a,
abstract = {The hypothalamus plays an important role in the regulation of sleep/wakefulness states. While the ventrolateral preoptic nucleus (VLPO) plays a critical role in the initiation and maintenance of sleep, the lateral posterior part of the hypothalamus contains neuronal populations implicated in maintenance of arousal, including orexin-producing neurons (orexin neurons) in the lateral hypothalamic area (LHA) and histaminergic neurons in the tuberomammillary nucleus (TMN). During a search for neurons that make direct synaptic contact with histidine decarboxylase-positive (HDC+), histaminergic neurons (HDC neurons) in the TMN and orexin neurons in the LHA of male mice, we found that these arousal-related neurons are heavily innervated by GABAergic neurons in the preoptic area including the VLPO. We further characterized GABAergic neurons electrophysiologically in the VLPO (GABAVLPO neurons) that make direct synaptic contact with these hypothalamic arousal-related neurons. These neurons (GABAVLPO→HDC or GABAVLPO→orexin neurons) were both potently inhibited by noradrenaline and serotonin, showing typical electrophysiological characteristics of sleep-promoting neurons in the VLPO. This work provides direct evidence of monosynaptic connectivity between GABAVLPO neurons and hypothalamic arousal neurons and identifies the effects of monoamines on these neuronal pathways.SIGNIFICANCE STATEMENT Rabies-virus-mediated tracing of input neurons of two hypothalamic arousal-related neuron populations, histaminergic and orexinergic neurons, showed that they receive similar distributions of input neurons in a variety of brain areas, with rich innervation by GABAergic neurons in the preoptic area, including the ventrolateral preoptic area (VLPO), a region known to play an important role in the initiation and maintenance of sleep. Electrophysiological experiments found that GABAergic neurons in the VLPO (GABAVLPO neurons) that make direct input to orexin or histaminergic neurons are potently inhibited by noradrenaline and serotonin, suggesting that these monoamines disinhibit histamine and orexin neurons. This work demonstrated functional and structural interactions between GABAVLPO neurons and hypothalamic arousal-related neurons.},
author = {Saito, Yuki C. and Maejima, Takashi and Nishitani, Mitsuhiro and Hasegawa, Emi and Yanagawa, Yuchio and Mieda, Michihiro and Sakurai, Takeshi},
doi = {10.1523/JNEUROSCI.2835-17.2018},
file = {:home/farhad/PhD/Literature/6366.full.pdf:pdf},
issn = {0270-6474},
journal = {J. Neurosci.},
keywords = {Histamine,Noradrenaline,Orexin,Sleep,Tracing,Wakefulness},
month = {jul},
number = {28},
pages = {6366--6378},
pmid = {29915137},
title = {{Monoamines inhibit GABAergic neurons in ventrolateral preoptic area that make direct synaptic connections to hypothalamic arousal neurons}},
url = {http://www.jneurosci.org/content/38/28/6366.abstract http://www.jneurosci.org/lookup/doi/10.1523/JNEUROSCI.2835-17.2018},
volume = {38},
year = {2018}
}
@article{Casali2013a,
abstract = {One challenging aspect of the clinical assessment of brain-injured, unresponsive patients is the lack of an objective measure of consciousness that is independent of the subject's ability to interact with the external environment. Theoretical considerations suggest that consciousness depends on the brain's ability to support complex activity patterns that are, at once, distributed among interacting cortical areas (integrated) and differentiated in space and time (information-rich). We introduce and test a theory-driven index of the level of consciousness called the perturbational complexity index (PCI). PCI is calculated by (i) perturbing the cortex with transcranial magnetic stimulation (TMS) to engage distributed interactions in the brain (integration) and (ii) compressing the spatiotemporal pattern of these electrocortical responses to measure their algorithmic complexity (information). We test PCI on a large data set of TMS-evoked potentials recorded in healthy subjects during wakefulness, dreaming, nonrapid eye movement sleep, and different levels of sedation induced by anesthetic agents (midazolam, xenon, and propofol), as well as in patients who had emerged from coma (vegetative state, minimally conscious state, and locked-in syndrome). PCI reliably discriminated the level of consciousness in single individuals during wakefulness, sleep, and anesthesia, as well as in patients who had emerged from coma and recovered a minimal level of consciousness. PCI can potentially be used for objective determination of the level of consciousness at the bedside. Copyright {\textcopyright} 2013, American Association for the Advancement of Science.},
author = {Casali, Adenauer G. and Gosseries, Olivia and Rosanova, Mario and Boly, M{\'{e}}lanie and Sarasso, Simone and Casali, Karina R. and Casarotto, Silvia and Bruno, Marie Aur{\'{e}}lie and Laureys, Steven and Tononi, Giulio and Massimini, Marcello},
doi = {10.1126/scitranslmed.3006294},
file = {:home/farhad/PhD/Literature/5-198ra105{\_}SM (1).pdf:pdf},
issn = {19466234},
journal = {Sci. Transl. Med.},
number = {198},
pmid = {23946194},
title = {{A theoretically based index of consciousness independent of sensory processing and behavior}},
volume = {5},
year = {2013}
}
@article{Nir2015,
abstract = {Sleep entails a disconnection from the external environment. By and large, sensory stimuli do not trigger behavioral responses and are not consciously perceived as they usually are in wakefulness. Traditionally, sleep disconnection was ascribed to a thalamic "gate," which would prevent signal propagation along ascending sensory pathways to primary cortical areas. Here, we compared single-unit and LFP responses in core auditory cortex as freely moving rats spontaneously switched between wakefulness and sleep states. Despite robust differences in baseline neuronal activity, both the selectivity and the magnitude of auditory-evoked responses were comparable across wakefulness, Nonrapid eye movement (NREM) and rapid eye movement (REM) sleep (pairwise differences {\textless}8{\%} between states). The processing of deviant tones was also compared in sleep and wakefulness using an oddball paradigm. Robust stimulus-specific adaptation (SSA) was observed following the onset of repetitive tones, and the strength of SSA effects (13-20{\%}) was comparable across vigilance states. Thus, responses in core auditory cortex are preserved across sleep states, suggesting that evoked activity in primary sensory cortices is driven by external physical stimuli with little modulation by vigilance state. We suggest that sensory disconnection during sleep occurs at a stage later than primary sensory areas.},
author = {Nir, Yuval and Vyazovskiy, Vladyslav V. and Cirelli, Chiara and Banks, Matthew I. and Tononi, Giulio},
doi = {10.1093/cercor/bht328},
file = {:home/farhad/PhD/Literature/bht328.pdf:pdf},
issn = {1460-2199},
journal = {Cereb. Cortex},
keywords = {Nir2015},
month = {may},
number = {5},
pages = {1362--1378},
pmid = {24323498},
title = {{Auditory responses and stimulus-specific adaptation in rat auditory cortex are preserved across NREM and REM sleep}},
url = {https://academic.oup.com/cercor/article-lookup/doi/10.1093/cercor/bht328},
volume = {25},
year = {2015}
}
@article{Budd2001,
abstract = {To characterise spatially a major component of the anatomical basis of local lateral inhibition in layer 4 of cat visual cortex (area 17), we analysed the lateral distribution of neuronal somata postsynaptic to electro-physiologically characterised GABAergic clutch (basket) cell axons (CC1 and CC2). We report two main results. First, the clutch cell axons appear to show isotropic lateral connectivity near their cell body (less than 50 $\mu$m radius), but beyond this core region they show anisotropic lateral connectivity, preferring particular angular sectors around their cell body. Second, we estimated the probability of lateral connection for each axon arbor as a function of radial distance from the parent soma. We found that this radial function has a brief rising phase, to a peak at 30-45 $\mu$m, and a longer, exponential decaying phase, with a space constant of around 50 $\mu$m. The shape of the radial connection probability function suggests that most lateral inhibitory connections of clutch cells are formed with neurons in nearest-neighbour cortical columns. Taken together, the results suggest that these individual layer-4 clutch cell axons may inhibit all (isotropic) nearest-neighbour cortical columns with a relatively high probability of connection, but outside this core region may provide a type of anisotropic lateral inhibition of cortical columns with a radially decreasing probability of connection.},
author = {Budd, Julian M. and Kisv{\'{a}}rday, Zolt{\'{a}}n F.},
doi = {10.1007/s002210100817},
file = {:home/farhad/PhD/Literature/s002210100817.pdf:pdf},
issn = {0014-4819},
journal = {Exp. Brain Res.},
keywords = {Basket cell,Cat,GABA,Lateral network,Neuroinformatics,Receptive-field},
month = {sep},
number = {2},
pages = {245--250},
pmid = {11521157},
title = {{Local lateral connectivity of inhibitory clutch cells in layer 4 of cat visual cortex (area 17)}},
url = {http://link.springer.com/10.1007/s002210100817},
volume = {140},
year = {2001}
}
@article{Dunmyre2014,
abstract = {Recent experimental studies investigating the neuronal regulation of rapid eye movement (REM) sleep have identified mutually inhibitory synaptic projections among REM sleep-promoting (REM-on) and REM sleep-inhibiting (REM-off) neuronal populations that act to maintain the REM sleep state and control its onset and offset. The control mechanism of mutually inhibitory synaptic interactions mirrors the proposed flip-flop switch for sleep-wake regulation consisting of mutually inhibitory synaptic projections between wake- and sleep-promoting neuronal populations. While a number of synaptic projections have been identified between these REM-on/REM-off populations and wake/sleep-promoting populations, the specific interactions that govern behavioral state transitions have not been completely determined. Using a minimal mathematical model, we investigated behavioral state transition dynamics dictated by a system of coupled flip-flops, one to control transitions between wake and sleep states, and another to control transitions into and out of REM sleep. The model describes the neurotransmitter-mediated inhibitory interactions between a wake- and sleep-promoting population, and between a REM-on and REM-off population. We proposed interactions between the wake/sleep and REM-on/REM-off flip-flops to replicate the behavioral state statistics and probabilities of behavioral state transitions measured from experimental recordings of rat sleep under ad libitum conditions and after 24 h of REM sleep deprivation. Reliable transitions from REM sleep to wake, as dictated by the data, indicated the necessity of an excitatory projection from the REM-on population to the wake-promoting population. To replicate the increase in REM-wake-REM transitions observed after 24 h REM sleep deprivation required that this excitatory projection promote transient activation of the wake-promoting population. Obtaining the reliable wake-nonREM sleep transitions observed in the data required that activity of the wake-promoting population modulated the interaction between the REM-on and REM-off populations. This analysis suggests neuronal processes to be targeted in further experimental studies of the regulatory mechanisms of REM sleep. {\textcopyright} 2014 Dunmyre et al.},
author = {Dunmyre, Justin R. and Mashour, George A. and Booth, Victoria},
doi = {10.1371/journal.pone.0094481},
editor = {Cymbalyuk, Gennady},
file = {:home/farhad/PhD/Literature/pone.0094481.pdf:pdf},
issn = {1932-6203},
journal = {PLoS One},
month = {apr},
number = {4},
pages = {e94481},
pmid = {24722577},
title = {{Coupled flip-flop model for REM sleep regulation in the rat}},
url = {https://dx.plos.org/10.1371/journal.pone.0094481},
volume = {9},
year = {2014}
}
@article{Benke1998,
abstract = {Activity-dependent alteration in synaptic strength is a fundamental property of the vertebrate central nervous system and is thought to underlie learning and memory. The most extensively studied model of activity-dependent synaptic plasticity is longterm potentiation (LTP) of glutamate-responsive (glutamatergic) synapses, a widespread phenomenon involving multiple mechanisms. The best characterized form of LTP occurs in the CA1 region of the hippocampus, in which LTP is initiated by transient activation of NMDA (N-methyl-D-aspartate) receptors and is expressed as a persistent increase in synaptic transmission through AMPA ($\alpha$-amino-3-hydroxy-5-methyl-4- isoxazolepropionate) receptors. This increase is due, at least in part, to a postsynaptic modification of AMPA-receptor function; this modification could be caused by an increase in the number of receptors, their open probability, their kinetics or their single-channel conductance. Here we show that the induction of LTP in the CA1 region of the hippocampus is often associated with an increase in single-channel conductance of AMPA receptors. This shows that elementary channel properties can be rapidly modified by synaptic activity and provides an insight into one molecular mechanism by which glutamatergic synapses can alter their strength.},
author = {Benke, T. A. and Luthl, A. and Isaac, J. T.R. and Collingridge, G. L.},
doi = {10.1038/31709},
file = {:home/farhad/PhD/Literature/31709.pdf:pdf},
issn = {00280836},
journal = {Nature},
number = {6687},
pages = {793--797},
pmid = {9655394},
title = {{Modulation of ampa receptor unitary conductance by synaptic activity}},
volume = {393},
year = {1998}
}
@article{Engel2001a,
abstract = {Theories of binding have recently come into the focus of the consciousness debate. In this review, we discuss the potential relevance of temporal binding mechanisms for sensory awareness. Specifically, we suggest that neural synchrony with a precision in the millisecond range may be crucial for conscious processing, and may be involved in arousal, perceptual integration, attentional selection and working memory. Recent evidence from both animal and human studies demonstrates that specific changes in neuronal synchrony occur during all of these processes and that they are distinguished by the emergence of fast oscillations with frequencies in the gamma-range. Copyright {\textcopyright} 2001 Elsevier Science Ltd.},
author = {Engel, Andreas K. and Singer, Wolf},
doi = {10.1016/S1364-6613(00)01568-0},
file = {:home/farhad/PhD/Literature/1-s2.0-S1364661300015680-main.pdf:pdf},
issn = {13646613},
journal = {Trends Cogn. Sci.},
number = {1},
pages = {16--25},
pmid = {11164732},
title = {{Temporal binding and the neural correlates of sensory awareness}},
volume = {5},
year = {2001}
}
@article{Contreras1996,
abstract = {1. To explore the nature of the long-lasting hyperpolarizations that characterize slow oscillations in corticothalamic circuits in vivo, intracellular recordings were obtained under ketamine-xylazine anaesthesia from cortical (Cx) cells of the cat precruciate motor cortex, thalamic reticular (RE) cells from the rostrolateral sector, and thalamocortical (TC) cells from the ventrolateral (VL) nucleus. 2. Measurements in the three cell types showed input resistance (R(in)) to be highest during the long-lasting hyperpolarizations that correspond to depth-positive waves of the cortical EEG. R(in) was lowest during the early phase of high-amplitude depth-negative EEG waves and increased thereafter until the next cycle of the slow oscillation. 3. Spontaneous long-lasting hyperpolarizations were compared with those evoked by dorsal thalamic stimulation. Voltage versus current (V-I) plots showed similar membrane potential (V(m)) ranges and slopes for spontaneous and evoked hyperpolarizations in both Cx and RE cells. V-I plots from TC cells had similar slopes, but V(m) during evoked hyperpolarizations was displaced towards more negative values. 4. Intracellular injection of constant hyperpolarizing current in Cx cells increased the amplitude of the initial part of the depolarizing plateau of the slow oscillation, but decreased the amplitude of the last part. 5. These results suggest disfacilitation to be the dominant mechanism in the membrane of cortical and thalamic cells during the spontaneous long-lasting hyperpolarizations, which shape and synchronize slow oscillations in corticothalamic networks. In Cx and RE cells, the same mechanism underlies thalamically evoked long-lasting hyperpolarizations. By contrast, evoked responses in TC cells show a strong additional hyperpolarizing factor. We propose that GABA(B) processes are stronger in TC than in Cx neurones, thus rendering the thalamus an easier target for absence-type epileptic phenomena through potentiation of thalamic rebound capabilities.},
author = {Contreras, Diego and Timofeev, Igor and Steriade, Mircea},
doi = {10.1113/jphysiol.1996.sp021488},
file = {:home/farhad/PhD/Literature/jphysiol00396-0247.pdf:pdf},
issn = {00223751},
journal = {J. Physiol.},
number = {1},
pages = {251--264},
pmid = {8814619},
title = {{Mechanisms of long-lasting hyperpolarizations underlying slow sleep oscillations in cat corticothalamic networks}},
volume = {494},
year = {1996}
}
@article{Mukovski2007,
abstract = {Oscillations of the local field potentials (LFPs) or electroencephalogram (EEG) at frequencies below 1 Hz are a hallmark of the slow-wave sleep. However, the timing of the underlying cellular events, which is an alternation of active and silent states of thalamocortical network, can be assessed only approximately from the phase of slow waves. Is it possible to detect, using the LFP or EEG, the timing of each episode of cellular activity or silence? With simultaneous recordings of the LFP and intracellular activity of 2-3 neocortical cells, we show that high-gamma-range (20-100 Hz) components in the LFP have significantly higher power when cortical cells are in active states as compared with silent-state periods. Exploiting this difference we have developed a new method, which uses the LFP signal to detect episodes of activity and silence of neocortical neurons. The method allows robust, reliable, and precise detection of timing of each episode of activity and silence of the neocortical network. It works with both surface and depth EEG, and its performance is affected little by the EEG prefiltering during recording. These results open new perspectives for studying differential operation of neural networks during periods of activity and silence, which rapidly alternate on the subsecond scale. {\textcopyright} The Author 2006. Published by Oxford University Press. All rights reserved.},
author = {Mukovski, Mikhail and Chauvette, Sylvain and Timofeev, Igor and Volgushev, Maxim},
doi = {10.1093/cercor/bhj157},
file = {:home/farhad/PhD/Literature/cercor{\%}2Fbhj157.pdf:pdf},
issn = {10473211},
journal = {Cereb. Cortex},
keywords = {Active and silent states,EEG and intracellular,Oscillations,Sleep,State detection},
number = {2},
pages = {400--414},
pmid = {16547348},
title = {{Detection of active and silent states in neocortical neurons from the field potential signal during slow-wave sleep}},
volume = {17},
year = {2007}
}
@article{Engel2001,
abstract = {Classical theories of sensory processing view the brain as a passive, stimulus-driven device. By contrast, more recent approaches emphasize the constructive nature of perception, viewing it as an active and highly selective process. Indeed, there is ample evidence that the processing of stimuli is controlled by top–down influences that strongly shape the intrinsic dynamics of thalamocortical networks and constantly create predictions about forthcoming sensory events. We discuss recent experiments indicating that such predictions might be embodied in the temporal structure of both stimulus-evoked and ongoing activity, and that synchronous oscillations are particularly important in this process. Coherence among subthreshold membrane potential fluctuations could be exploited to express selective functional relationships during states of expectancy or attention, and these dynamic patterns could allow the grouping and selection of distributed neuronal responses for further processing. {\textcopyright} 2001, Macmillan Magazines Ltd. All rights reserved.},
author = {Engel, Andreas K. and Fries, Pascal and Singer, Wolf},
doi = {10.1038/35094565},
file = {:home/farhad/PhD/Literature/35094565.pdf:pdf},
issn = {14710048},
journal = {Nat. Rev. Neurosci.},
number = {10},
pages = {704--716},
pmid = {11584308},
title = {{Dynamic predictions: Oscillations and synchrony in top–down processing}},
volume = {2},
year = {2001}
}
@article{Lee2012,
abstract = {Switches between different behavioral states of the animal are associated with prominent changes in global brain activity, between sleep and wakefulness or from inattentive to vigilant states. What mechanisms control brain states, and what are the functions of the different states? Here we summarize current understanding of the key neural circuits involved in regulating brain states, with a particular emphasis on the subcortical neuromodulatory systems. At the functional level, arousal and attention can greatly enhance sensory processing, whereas sleep and quiet wakefulness may facilitate learning and memory. Several new techniques developed over the past decade promise great advances in our understanding of the neural control and function of different brain states.},
author = {Lee, Seung-Hee and Dan, Yang},
doi = {10.1016/j.neuron.2012.09.012},
file = {:home/farhad/PhD/Literature/1-s2.0-S0896627312008203-main.pdf:pdf},
issn = {08966273},
journal = {Neuron},
month = {oct},
number = {1},
pages = {209--222},
pmid = {23040816},
publisher = {Elsevier Inc.},
title = {{Neuromodulation of brain states}},
url = {http://dx.doi.org/10.1016/j.neuron.2012.09.012 https://linkinghub.elsevier.com/retrieve/pii/S0896627312008203},
volume = {76},
year = {2012}
}
@article{Fox2007,
abstract = {The majority of functional neuroscience studies have focused on the brain's response to a task or stimulus. However, the brain is very active even in the absence of explicit input or output. In this Article we review recent studies examining spontaneous fluctuations in the blood oxygen level dependent (BOLD) signal of functional magnetic resonance imaging as a potentially important and revealing manifestation of spontaneous neuronal activity. Although several challenges remain, these studies have provided insight into the intrinsic functional architecture of the brain, variability in behaviour and potential physiological correlates of neurological and psychiatric disease. {\textcopyright} 2007 Nature Publishing Group.},
author = {Fox, Michael D. and Raichle, Marcus E.},
doi = {10.1038/nrn2201},
file = {:home/farhad/PhD/Literature/nrn2201.pdf:pdf},
issn = {1471003X},
journal = {Nat. Rev. Neurosci.},
number = {9},
pages = {700--711},
pmid = {17704812},
title = {{Spontaneous fluctuations in brain activity observed with functional magnetic resonance imaging}},
volume = {8},
year = {2007}
}
@incollection{Baghdoyan2012,
author = {Baghdoyan, Helen A and Lydic, Ralph},
booktitle = {Basic Neurochem. Princ. Mol. Cell. Med. Neurobiol.},
chapter = {57},
doi = {10.1016/B978-0-12-374947-5.00067-5},
edition = {Eighth},
editor = {{Brady S. T.}, Siegel and {G. J., Albers R. W. and Price D. L.}, Eds},
file = {:home/farhad/PhD/Literature/The Neurochemistry of Sleep and Wakefulness .pdf:pdf},
isbn = {9780080959016},
pages = {982--999.},
publisher = {Elsevier},
title = {{The Neurochemistry of Sleep and Wakefulness}},
url = {http://dx.doi.org/10.1016/B978-0-12-374947-5.00067-5 https://linkinghub.elsevier.com/retrieve/pii/B9780123749475000675},
year = {2012}
}
@article{Castillo2012,
abstract = {Ubiquitous forms of long-term potentiation (LTP) and depression (LTD) are caused by enduring increases or decreases in neurotransmitter release. Such forms or presynaptic plasticity are equally observed at excitatory and inhibitory synapses and the list of locations expressing presynaptic LTP and LTD continues to grow. In addition to the mechanistically distinct forms of postsynaptic plasticity, presynaptic plasticity offers a powerful means to modify neural circuits. Awide range of induction mechanisms has been identified, some of which occur entirely in the presynaptic terminal, whereas others require retrograde signaling from the postsynaptic to presynaptic terminals. In spite of this diversity of induction mechanisms, some common induction rules can be identified across synapses. Although the precise molecular mechanism underlying long-term changes in transmitter release in most cases remains unclear, increasing evidence indicates that presynaptic LTP and LTD can occur in vivo and likely mediate some forms of learning. {\textcopyright} 2012 Cold Spring Harbor Laboratory Press; all rights reserved.},
author = {Castillo, Pablo E.},
doi = {10.1101/cshperspect.a005728},
file = {:home/farhad/PhD/Literature/cshperspect-SYP-a005728.pdf:pdf},
issn = {19430264},
journal = {Cold Spring Harb. Perspect. Biol.},
number = {2},
pmid = {22147943},
title = {{Presynaptic LTP and LTD of excitatory and inhibitory synapses}},
volume = {4},
year = {2012}
}
@article{Olcese2010,
abstract = {Recent evidence indicates that net synaptic strength in cortical and other networks increases during wakefulness and returns to a baseline level during sleep. These homeostatic changes in synaptic strength are accompanied by corresponding changes in sleep slow wave activity (SWA) and in neuronal firing rates and synchrony. Other evidence indicates that sleep is associated with an initial reactivation of learned firing patterns that decreases over time. Finally, sleep can enhance performance of learned tasks, aid memory consolidation, and desaturate the ability to learn. Using a large-scale model of the corticothalamic system equipped with a spike-timing dependent learning rule, in agreement with experimental results, we demonstrate a net increase in synaptic strength in the waking mode associated with an increase in neuronal firing rates and synchrony. In the sleep mode, net synaptic strength decreases accompanied by a decline in SWA. We show that the interplay of activity and plasticity changes implements a control loop yielding an exponential, self-limiting renormalization of synaptic strength. Moreover, when the model "learns" a sequence of activation during waking, the learned sequence is preferentially reactivated during sleep, and reactivation declines over time. Finally, sleepdependent synaptic renormalization leads to increased signal-to-noise ratios, increased resistance to interference, and desaturation of learning capabilities. Although the specific mechanisms implemented in the model cannot capture the variety and complexity of biological substrates, and will need modifications in line with future evidence, the present simulations provide a unified, parsimonious account for diverse experimental findings coming from molecular, electrophysiological, and behavioral approaches. Copyright {\textcopyright} 2010 The American Physiological Society.},
author = {Olcese, Umberto and Esser, Steve K. and Tononi, Giulio},
doi = {10.1152/jn.00593.2010},
file = {:home/farhad/PhD/Literature/jn.00593.2010.pdf:pdf},
issn = {00223077},
journal = {J. Neurophysiol.},
number = {6},
pages = {3476--3493},
pmid = {20926617},
title = {{Sleep and synaptic renormalization: A computational study}},
volume = {104},
year = {2010}
}
@article{Lei2007,
abstract = {Whereas the entorhinal cortex (EC) receives noradrenergic innervations from the locus coeruleus of the pons and expresses adrenergic receptors, the function of norepinephrine (NE) in the EC is still elusive. We examined the effects of NE on GABAA receptor-mediated synaptic transmission in the superficial layers of the EC. Application of NE dose-dependently increased the frequency and amplitude of spontaneous inhibitory postsynaptic currents (IPSCs) recorded from the principal neurons in layer II/III through activation of $\alpha$1 adrenergic receptors. NE increased the frequency and not the amplitude of miniature IPSCs (mIPSCs) recorded in the presence of TTX, suggesting that NE increases presynaptic GABA release with no effects on postsynaptic GABAA receptors. Application of Ca2+ channel blockers (Cd2+ and Ni2+), omission of Ca2+ in the extracellular solution, or replacement of extracellular Na+ with N-methyl-D-glucamine (NMDG) failed to alter NE-induced increase in mIPSC frequency, suggesting that Ca2+ influx through voltage-gated Ca 2+ or other cationic channels is not required. Application of BAPTA-AM, thapsigargin, and ryanodine did not change NE-induced increase in mIPSC frequency, suggesting that Ca2+ release from intracellular stores is not necessary for NE-induced increase in GABA release. Whereas $\alpha$1 receptors are coupled to Gq/11 resulting in activation of the phospholipase C (PLC) pathway, NE-mediated facilitation of GABAergic transmission was independent of PLC, protein kinase C, and tyrosine kinase activities. Our results suggest that NE-mediated facilitation of GABAergic function contributes to its antiepileptic effects in the EC. Copyright {\textcopyright} 2007 The American Physiological Society.},
author = {Lei, Saobo and Deng, Pan Yue and Porter, James E. and Shin, Hee Sup},
doi = {10.1152/jn.00679.2007},
file = {:home/farhad/PhD/Literature/jn.00679.2007.pdf:pdf},
issn = {00223077},
journal = {J. Neurophysiol.},
number = {5},
pages = {2868--2877},
pmid = {17804573},
title = {{Adrenergic facilitation of GABAergic transmission in rat entorhinal cortex}},
volume = {98},
year = {2007}
}
@article{Steriade1993,
abstract = {1-aryl-fluorenone derivatives were prepared from fluorenone via 9- fluorenone-1-boronic acid by coupling with the corresponding aryl-halides. The photophysical properties of these derivatives were found to be strongly influenced by a new CT transition, resulting in some cases in dual luminescence.},
author = {Steriade, M and Nunez, A and Amzica, F},
doi = {10.1523/JNEUROSCI.13-08-03266.1993},
file = {:home/farhad/PhD/Literature/jneurosci.13-08-03266.1993.pdf:pdf},
issn = {0270-6474},
journal = {J. Neurosci.},
month = {aug},
number = {8},
pages = {3266--3283},
title = {{Intracellular analysis of relations between the slow ({\textless} 1 Hz) neocortical oscillation and other sleep rhythms of the electroencephalogram}},
url = {https://www.jneurosci.org/lookup/doi/10.1523/JNEUROSCI.13-08-03266.1993},
volume = {13},
year = {1993}
}
@article{Sherin1996,
author = {Sherin, J E and Shiromani, P J and McCarley, R. W. and Saper, C B},
doi = {10.1126/science.271.5246.216},
file = {:home/farhad/PhD/Literature/10.2307@2889545.pdf:pdf},
issn = {0036-8075},
journal = {Science (80-. ).},
month = {jan},
number = {5246},
pages = {216--219},
title = {{Activation of ventrolateral preoptic neurons during sleep}},
url = {https://www.sciencemag.org/lookup/doi/10.1126/science.271.5246.216},
volume = {271},
year = {1996}
}
@article{Hansel2001,
abstract = {In recent years, it has become clear that motor learning, as revealed by associative eyelid conditioning and adaptation of the vestibulo-ocular reflex, contributes to the well-established cerebellar functions of sensorimotor integration and control. Long-term depression of the parallel fiber-Purkinje cell synapse (which is often called 'cerebellar LTD') is a cellular phenomenon that has been suggested to underlie these forms of learning. However, it is clear that parallel fiber LTD, by itself, cannot account for all the properties of cerebellar motor learning. Here we review recent electrophysiological experiments that have described a rich variety of use-dependent plasticity in cerebellum, including long-term potentiation (LTP) and LTD of excitatory and inhibitory synapses, and persistent modulation of intrinsic neuronal excitability. Finally, using associative eyelid conditioning as an example, we propose some ideas about how these cellular phenomena might function and interact to endow the cerebellar circuit with particular computational and mnemonic properties.},
author = {Hansel, Christian and Linden, David J. and D'Angelo, Egidio},
doi = {10.1038/87419},
file = {:home/farhad/PhD/Literature/87419.pdf:pdf},
issn = {10976256},
journal = {Nat. Neurosci.},
number = {5},
pages = {467--475},
pmid = {11319554},
title = {{Beyond parallel fiber LTD: The diversity of synaptic and non-synaptic plasticity in the cerebellum}},
volume = {4},
year = {2001}
}
@article{Jones2005a,
abstract = {Multiple arousal systems maintain waking through the actions of chemical neurotransmitters that are released from broadly distributed nerve terminals when the neurons fire. Among these, noradrenaline-, histamine- and orexin-containing neurons fire during waking with behavioral arousal, decrease firing during slow-wave sleep (SWS) and cease firing during paradoxical sleep (PS), which is also known as rapid-eye-movement sleep. By contrast, acetylcholine (ACh)-containing neurons discharge during waking, decrease firing during SWS and fire at high rates during PS in association with fast cortical activity. Neurons that do not contain ACh, including GABA-containing neurons in the basal forebrain and preoptic area, are active in a reciprocal manner to the neurons of the arousal systems: one group discharges with slow cortical activity during SWS, and another discharges with behavioral quiescence and loss of postural muscle tone during SWS and PS. The reciprocal activities and interactions of these wake-active and sleep-active cell groups determine the alternation between waking and sleeping. Selective enhancement and attenuation of their discharge, transmitter release and postsynaptic actions comprise the substrates for the major stimulant and hypnotic drugs. {\textcopyright} 2005 Elsevier Ltd. All rights reserved.},
author = {Jones, Barbara E.},
doi = {10.1016/j.tips.2005.09.009},
file = {:home/farhad/PhD/Literature/jones2005.pdf:pdf},
issn = {01656147},
journal = {Trends Pharmacol. Sci.},
month = {nov},
number = {11},
pages = {578--586},
title = {{From waking to sleeping: Neuronal and chemical substrates}},
url = {https://linkinghub.elsevier.com/retrieve/pii/S0165614705002415},
volume = {26},
year = {2005}
}
@article{Buzsaki2004a,
abstract = {Clocks tick, bridges and skyscrapers vibrate, neuronal networks oscillate. Are neuronal oscillations an inevitable by-product, similar to bridge vibrations, or an essential part of the brain's design? Mammalian cortical neurons form behavior-dependent oscillating networks of various sizes, which span five orders of magnitude in frequency. These oscillations are phylogenetically preserved, suggesting that they are functionally relevant. Recent findings indicate that network oscillations bias input selection, temporally link neurons into assemblies, and facilitate synaptic plasticity, mechanisms that cooperatively support temporal representation and long-term consolidation of information.},
author = {Buzs{\'{a}}ki, Gy{\"{o}}rgy and Draguhn, Andreas},
doi = {10.1126/science.1099745},
file = {:home/farhad/PhD/Literature/science.1099745.pdf:pdf},
issn = {00368075},
journal = {Science (80-. ).},
number = {5679},
pages = {1926--1929},
pmid = {15218136},
title = {{Neuronal olscillations in cortical networks}},
volume = {304},
year = {2004}
}
@article{Massimini2005,
abstract = {When we fall asleep, consciousness fades yet the brain remains active. Why is this so? To investigate whether changes in cortical information transmission play a role, we used transcranial magnetic stimulation together with high-density electroencephalography and asked how the activation of one cortical area (the premotor area) is transmitted to the rest of the brain. During quiet wakefulness, an initial response (∼15 milliseconds) at the stimulation site was followed by a sequence of waves that moved to connected cortical areas several centimeters away. During non–rapid eye movement sleep, the initial response was stronger but was rapidly extinguished and did not propagate beyond the stimulation site. Thus, the fading of consciousness during certain stages of sleep may be related to a breakdown in cortical effective connectivity.},
author = {Massimini, Marcello and Ferrarelli, Fabio and Huber, Reto and Esser, Steve K and Singh, Harpreet and Tononi, Giulio},
doi = {10.1126/science.1117256},
file = {:home/farhad/PhD/Literature/tononibreakdown.pdf:pdf},
issn = {0036-8075},
journal = {Science (80-. ).},
month = {sep},
number = {5744},
pages = {2228 LP -- 2232},
title = {{Breakdown of Cortical Effective Connectivity During Sleep}},
url = {http://science.sciencemag.org/content/309/5744/2228.abstract https://www.sciencemag.org/lookup/doi/10.1126/science.1117256},
volume = {309},
year = {2005}
}
@article{Fontaine2014,
abstract = {Neurons encode information in sequences of spikes, which are triggered when their membrane potential crosses a threshold. In vivo, the spiking threshold displays large variability suggesting that threshold dynamics have a profound influence on how the combined input of a neuron is encoded in the spiking. Threshold variability could be explained by adaptation to the membrane potential. However, it could also be the case that most threshold variability reflects noise and processes other than threshold adaptation. Here, we investigated threshold variation in auditory neurons responses recorded in vivo in barn owls. We found that spike threshold is quantitatively predicted by a model in which the threshold adapts, tracking the membrane potential at a short timescale. As a result, in these neurons, slow voltage fluctuations do not contribute to spiking because they are filtered by threshold adaptation. More importantly, these neurons can only respond to input spikes arriving together on a millisecond timescale. These results demonstrate that fast adaptation to the membrane potential captures spike threshold variability in vivo. {\textcopyright} 2014 Fontaine et al.},
author = {Fontaine, Bertrand and Pe{\~{n}}a, Jos{\'{e}} Luis and Brette, Romain},
doi = {10.1371/journal.pcbi.1003560},
editor = {Beck, Jeff},
file = {:home/farhad/PhD/Literature/journal.pcbi.1003560.PDF:PDF},
issn = {1553-7358},
journal = {PLoS Comput. Biol.},
month = {apr},
number = {4},
pages = {e1003560},
pmid = {24722397},
title = {{Spike-threshold adaptation predicted by membrane potential dynamics In vivo}},
url = {https://dx.plos.org/10.1371/journal.pcbi.1003560},
volume = {10},
year = {2014}
}
@article{Massimini2010,
abstract = {We recorded the electroencephalographic (EEG) responses evoked by transcranial magnetic stimulation (TMS) during the first rapid eye movement (REM) sleep episode of the night and we compared them with the responses obtained during previous wakefulness and NREM sleep. Confirming previous findings, upon falling into NREM sleep, cortical activations became more local and stereotypical, indicating a significant impairment of the intracortical dialogue. During REM sleep, a state in which subjects regain consciousness but are almost paralyzed, TMS triggered more widespread and differentiated patterns of cortical activation, that were similar to the ones observed in wakefulness. Similarly, TMS/hd-EEG may be used to probe the internal dialogue of the thalamocortical system in brain injured patients that are unable to move and communicate.},
author = {Massimini, M. and Ferrarelli, F. and Murphy, M. J. and Huber, R. and Riedner, B. A. and Casarotto, S. and Tononi, G.},
doi = {10.1080/17588921003731578},
file = {:home/farhad/PhD/Literature/nihms-187292.pdf:pdf},
issn = {1758-8928},
journal = {Cogn. Neurosci.},
month = {aug},
number = {3},
pages = {176--183},
title = {{Cortical reactivity and effective connectivity during REM sleep in humans}},
url = {https://www.ncbi.nlm.nih.gov/pmc/articles/PMC3624763/pdf/nihms412728.pdf https://linkinghub.elsevier.com/retrieve/pii/S0022202X15370834 http://www.tandfonline.com/doi/abs/10.1080/17588921003731578},
volume = {1},
year = {2010}
}
@article{Varela2001,
author = {Varela, Francisco and Lachaux, Jean-philippe and Rodriguez, Eugenio and Martinerie, Jacques},
file = {:home/farhad/PhD/Literature/35067550.pdf:pdf},
number = {April},
title = {{The brainweb. Phase synchronization and large-scale integration. Nat Rev Neurosc 2001}},
volume = {2},
year = {2001}
}
@book{Strogatz,
abstract = {This textbook is aimed at newcomers to nonlinear dynamics and chaos, especially students taking a first course in the subject. It is based on a one-semester course I've taught for the past several years at MIT and Cornell. My goal is to explain the mathematics as clearly as possible, and to show how it can be used to understand some of the wonders of the nonlinear world. The mathematical treatment is friendly and informal, but still careful. Analyti- cal methods, concrete examples, and geometric intuition are stressed. The theory is developed systematically, starting with first-order differential equations and their bifurcations, followed by phase plane analysis, limit cycles and their bifurcations, and culminating with the Lorenz equations, chaos, iterated maps, period doubling, renormalization, fractals, and strange attractors. A unique feature of the book is its emphasis on applications. These include me- chanical vibrations, lasers, biological rhythms, superconducting circuits, insect outbreaks, chemical oscillators, genetic control systems, chaotic waterwheels, and even a technique for using chaos to send secret messages. In each case, the sci- entific background is explained at an elementary level and closely integrated with the mathematical theory.},
author = {Strogatz, Steven H.},
file = {:home/farhad/PhD/Literature/(Studies in Nonlinearity) Steven H. Strogatz - Nonlinear Dynamics and Chaos-Westview Press (2001).pdf:pdf},
isbn = {0201543443},
publisher = {Addison-Wesley Pub},
title = {{Nonlinear dynamics and chaos: with applications to physics, biology, chemistry, and engineering}},
year = {1994}
}
@article{Tononi2014,
abstract = {Sleep is universal, tightly regulated, and its loss impairs cognition. But why does the brain need to disconnect from the environment for hours every day? The synaptic homeostasis hypothesis (SHY) proposes that sleep is the price the brain pays for plasticity. During a waking episode, learning statistical regularities about the current environment requires strengthening connections throughout the brain. This increases cellular needs for energy and supplies, decreases signal-to-noise ratios, and sat- urates learning. During sleep, spontaneous activity renormalizes net synaptic strength and restores cellular homeostasis. Activity-dependent down-selection of synapses can also explain the benefits of sleep on memory acquisition, consolidation, and integration. This happens through the offline, com- prehensive sampling of statistical regularities incorporated in neuronal circuits over a lifetime. This Perspective considers the rationale and evidence for SHY and points to open issues related to sleep and},
author = {Tononi, Giulio and Cirelli, Chiara},
doi = {10.1016/j.neuron.2013.12.025},
file = {:home/farhad/PhD/Literature/nihms552163.pdf:pdf},
isbn = {6176321972},
issn = {08966273},
journal = {Neuron},
keywords = {epiblast,gfp fusion,histone h2b-,icm,lineage specification,live imaging,mouse blastocyst,pdgfr $\alpha$,primitive endoderm},
month = {jan},
number = {1},
pages = {12--34},
title = {{Sleep and the Price of Plasticity: From Synaptic and Cellular Homeostasis to Memory Consolidation and Integration}},
url = {https://www.ncbi.nlm.nih.gov/pmc/articles/PMC3624763/pdf/nihms412728.pdf https://linkinghub.elsevier.com/retrieve/pii/S0896627313011860},
volume = {81},
year = {2014}
}
@article{Welch1967,
abstract = {The use of the fast Fourier transform in power spectrum analysis is described. Principal advantages of this method are a reduction in the number of computations and in required core storage, and convenient application in nonstationarity tests. The method involves sectioning the record and averaging modified periodograms of the sections.},
author = {Welch, P.},
doi = {10.1109/TAU.1967.1161901},
file = {:home/farhad/PhD/Literature/Welch{\_}TheuseoffastFouriertransformfortheestimationofpowerspectra{\_}Amethodbasedontimeaveragingovershortmodifiedperiodograms.pdf:pdf},
issn = {0018-9278},
journal = {IEEE Trans. Audio Electroacoust.},
month = {jun},
number = {2},
pages = {70--73},
title = {{The use of fast Fourier transform for the estimation of power spectra: A method based on time averaging over short, modified periodograms}},
url = {http://ieeexplore.ieee.org/document/1161901/},
volume = {15},
year = {1967}
}
@article{Fox2005,
abstract = {During performance of attention-demanding cognitive tasks, certain regions of the brain routinely increase activity, whereas others routinely decrease activity. In this study, we investigate the extent to which this task-related dichotomy is represented intrinsically in the resting human brain through examination of spontaneous fluctuations in the functional MRI blood oxygen level-dependent signal. We identify two diametrically opposed, widely distributed brain networks on the basis of both spontaneous correlations within each network and anticorrelations between networks. One network consists of regions routinely exhibiting task-related activations and the other of regions routinely exhibiting task-related deactivations. This intrinsic organization, featuring the presence of anticorrelated networks in the absence of overt task performance, provides a critical context in which to understand brain function. We suggest that both task-driven neuronal responses and behavior are reflections of this dynamic, ongoing, functional organization of the brain. {\textcopyright} 2005 by The National Academy of Sciences of the USA.},
author = {Fox, Michael D. and Snyder, Abraham Z. and Vincent, Justin L. and Corbetta, Maurizio and {Van Essen}, David C. and Raichle, Marcus E.},
doi = {10.1073/pnas.0504136102},
file = {:home/farhad/PhD/Literature/9673.full.pdf:pdf},
issn = {00278424},
journal = {Proc. Natl. Acad. Sci. U. S. A.},
keywords = {Functional MRI,Functional connectivity,Spontaneous activity},
number = {27},
pages = {9673--9678},
pmid = {15976020},
title = {{The human brain is intrinsically organized into dynamic, anticorrelated functional networks}},
volume = {102},
year = {2005}
}
@article{Compte2003,
abstract = {Slow oscillatory activity ({\textless}1 Hz) is observed in vivo in the cortex during slow-wave sleep or under anesthesia and in vitro when the bath solution is chosen to more closely mimic cerebrospinal fluid. Here we present a biophysical network model for the slow oscillations observed in vitro that reprouces the single neuron behaviors and collective network firing patterns in control as well as under pharmacological manipulations. The membrane potential of a neuron oscillates slowly (at {\textless}1 Hz) between a down state and an up state; the up state is maintained by strong recurrent excitation balanced by inhibition, and the transition to the down state is due to a slow adaptation current (Na+-dependent K+ current). Consistent with in vivo data, the input resistance of a model neuron, on average, is the largest at the end of the down state and the smallest during the initial phase of the up state. An activity wave is initiated by spontaneous spike discharges in a minority of neurons, and propagates across the network at a speed of 3-8 mm/s in control and 20-50 mm/s with inhibition block. Our work suggests that long-range excitatory patchy connections contribute significantly to this wave propagation. Finally, we show with this model that various known physiological effects of neuromodulation can switch the network to tonic firing, thus simulating a transition to the waking state.},
author = {Compte, Albert and Sanchez-Vives, Maria V. and McCormick, David A. and Wang, Xiao Jing},
doi = {10.1152/jn.00845.2002},
file = {:home/farhad/PhD/Literature/jn.00845.2002.pdf:pdf},
issn = {00223077},
journal = {J. Neurophysiol.},
number = {5},
pages = {2707--2725},
pmid = {12612051},
title = {{Cellular and network mechanisms of slow oscillatory activity ({\textless}1 Hz) and wave propagations in a cortical network model}},
volume = {89},
year = {2003}
}
@book{Monti2008,
abstract = {Pharmacological approaches to our understanding of sleep have been at the forefront of sleep research for many years. Traditional techniques have included the use of pharmacological agonists and antagonists, as well as transmitter-specific lesions. These have been enhanced by the introduction of molecular genetics and the use of transgenes and targeted gene deletion. Neurochemistry of Sleep and Wakefulness is an exceptional, single source of information on the role of the major mammalian neurotransmitter systems involved in the regulation of sleep and waking. With contributions from internationally recognized experts, this book clearly describes how researchers have made use of the myriad techniques in their armamentarium to characterize the role of a given neurotransmitter in the regulation of sleep and waking. Suitable for experimental and clinical pharmacologists, the book will have wider appeal to sleep researchers, psychiatrists and any professional interested in the interdisciplinary areas of neurobiology and pharmacology.},
address = {Cambridge},
author = {Monti, Jaime M. and Pandi-Perumal, S. R. and Sinton, Christopher M.},
booktitle = {Neurochem. Sleep Wakefulness},
doi = {10.1017/CBO9780511541674},
editor = {Monti, Jaime and Pandi-Perumal, S. R. and Sinton, Christopher M.},
file = {:home/farhad/PhD/Literature/Monti - Neurochemistry of Sleep and Wakefulness (2008, Cambridge) - libgen.lc.pdf:pdf},
isbn = {9780511541674},
pages = {1--490},
publisher = {Cambridge University Press},
title = {{Neurochemistry of sleep and wakefulness}},
url = {http://ebooks.cambridge.org/ref/id/CBO9780511541674},
year = {2008}
}
@article{Rusak1987,
abstract = {Let h(t) be a function of bounded variation, [Var h(t)]2$\pi$0 ≤ 1, and Dr(t) the Weyl kernel of order r, i.e. Dr(t)= $\Sigma$∞k=1 k-r cos(kt - r$\pi$/2), r〉0. Denote by Wr2$\pi$ V and Wr2$\pi$ V0 the classes of functions represented by the corresponding formulas(formula omited) The conjugate classes of functions (formula omited) and (formula omited) are also considered; they are convolutions of conjugate Weyl kernels with functions of bounded variation. (formula omited) where RTn(f) is the best uniform approximation by trigonometric rational functions of order at most n, and Kr is one of the classes (formula omited). {\textcopyright} 1987 American Mathematical Society.},
author = {Lempel, A. and Ziv, J.},
doi = {10.1109/TIT.1976.1055501},
file = {:home/farhad/PhD/Literature/tit.1976.1055501.pdf:pdf},
issn = {0018-9448},
journal = {IEEE Trans. Inf. Theory},
month = {jan},
number = {1},
pages = {75--81},
title = {{On the Complexity of Finite Sequences}},
url = {http://ieeexplore.ieee.org/document/1055501/},
volume = {22},
year = {1976}
}
@article{Burgdorf2019,
abstract = {Study Objectives: The present studies examine the effects of NMDAR activation by NYX-2925 diurnal rhythmicity of both sleep and wake as well as emotion. Methods: Twenty-four-hour sleep EEG recordings were obtained in sleep-deprived and non-sleep-deprived rats. In addition, the day-night cycle of both activity and mood was measured using home cage ultrasonic-vocalization recordings. Results: NYX-2925 significantly facilitated non-REM (NREM) sleep during the lights-on (sleep) period, and this effect persisted for 3 days following a single dose in sleep-deprived rats. Sleep-bout duration and REM latencies were increased without affecting total REM sleep, suggesting better sleep quality. In addition, delta power during wake was decreased, suggesting less drowsiness. NYX-2925 also rescued learning and memory deficits induced by sleep deprivation, measured using an NMDAR-dependent learning task. Additionally, NYX-2925 increased positive affect and decreased negative affect, primarily by facilitating the transitions from sleep to rough-and-tumble play and back to sleep. In contrast to NYX-2925, the NMDAR antagonist ketamine acutely (1-4 hours post-dosing) suppressed REM and non-REM sleep, increased delta power during wake, and blunted the amplitude of the sleep-wake activity rhythm. Discussion: These data suggest that NYX-2925 could enhance behavioral plasticity via improved sleep quality as well as vigilance during wake. As such, the facilitation of sleep by NYX-2925 has the potential to both reduce symptom burden on neurological and psychiatric disorders as well as serve as a biomarker for drug effects through restoration of sleep architecture.},
author = {Burgdorf, Jeffrey S. and Vitaterna, Martha H. and Olker, Christopher J. and Song, Eun Joo and Christian, Edward P. and S{\o}rensen, Laurits and Turek, Fred W. and Madsen, Torsten M. and Khan, M. Amin and Kroes, Roger A. and Moskal, Joseph R.},
doi = {10.1093/sleep/zsz135},
file = {:home/farhad/PhD/Literature/zsz135.pdf:pdf},
issn = {15509109},
journal = {Sleep},
keywords = {EEG,Ketamine,NMDA receptors,Sleep,Sleep deprivation,Ultrasonic vocalizations},
number = {10},
pages = {1--8},
pmid = {31504971},
title = {{NMDAR activation regulates the daily rhythms of sleep and mood}},
volume = {42},
year = {2019}
}
@article{David2003,
abstract = {Although MEG/EEG signals are highly variable, systematic changes in distinct frequency bands are commonly encountered. These frequency-specific changes represent robust neural correlates of cognitive or perceptual processes (for example, alpha rhythms emerge on closing the eyes). However, their functional significance remains a matter of debate. Some of the mechanisms that generate these signals are known at the cellular level and rest on a balance of excitatory and inhibitory interactions within and between populations of neurons. The kinetics of the ensuing population dynamics determine the frequency of oscillations. In this work we extended the classical nonlinear lumped-parameter model of alpha rhythms, initially developed by Lopes da Silva and colleagues [Kybernetik 15 (1974) 27], to generate more complex dynamics. We show that the whole spectrum of MEG/EEG signals can be reproduced within the oscillatory regime of this model by simply changing the population kinetics. We used the model to examine the influence of coupling strength and propagation delay on the rhythms generated by coupled cortical areas. The main findings were that (1) coupling induces phase-locked activity, with a phase shift of 0 or $\pi$ when the coupling is bidirectional, and (2) both coupling and propagation delay are critical determinants of the MEG/EEG spectrum. In forthcoming articles, we will use this model to (1) estimate how neuronal interactions are expressed in MEG/EEG oscillations and establish the construct validity of various indices of nonlinear coupling, and (2) generate event-related transients to derive physiologically informed basis functions for statistical modelling of average evoked responses. {\textcopyright} 2003 Elsevier Inc. All rights reserved.},
author = {David, Olivier and Friston, Karl J.},
doi = {10.1016/j.neuroimage.2003.07.015},
file = {:home/farhad/PhD/Literature/j.neuroimage.2003.07.015.pdf:pdf},
issn = {10538119},
journal = {Neuroimage},
month = {nov},
number = {3},
pages = {1743--1755},
pmid = {14642484},
title = {{A neural mass model for MEG/EEG:}},
url = {https://linkinghub.elsevier.com/retrieve/pii/S1053811903004579},
volume = {20},
year = {2003}
}
@article{Bear1994,
abstract = {Long-term potentiation (LTP) is a synaptic enhancement that follows brief, high-frequency electrical stimulation in the hippocampus and neocortex. Recent evidence suggests that induction of LTP may require, in addition to postsynaptic Ca2+ entry, activation of metabotropic glutamate receptors and the generation of diffusible intercellular messengers. A new form of synaptic plasticity, homosynaptic long-term depression (LTD) has also recently been documented, which, like LTP, requires Ca2+ entry through the NMDA receptor. Current work suggests that this LTD is a reversal of LTP, and vice versa, and that the mechanisms of LTP and LTD may converge at the level of specific phosphoproteins. {\textcopyright} 1994.},
author = {Bear, Mark F. and Malenka, Robert C.},
doi = {10.1016/0959-4388(94)90101-5},
file = {:home/farhad/PhD/Literature/0959-4388{\%}2894{\%}2990101-5.pdf:pdf},
issn = {09594388},
journal = {Curr. Opin. Neurobiol.},
number = {3},
pages = {389--399},
pmid = {7919934},
title = {{Synaptic plasticity: LTP and LTD}},
volume = {4},
year = {1994}
}
@article{Castillo2011,
author = {Castillo, Pablo E and Chiu, Chiayu Q and Carroll, Reed C},
doi = {10.1016/j.conb.2011.01.006},
file = {:home/farhad/PhD/Literature/nihms-277449.pdf:pdf},
issn = {09594388},
journal = {Curr. Opin. Neurobiol.},
keywords = {autism,epilepsy,gaba,gaba receptor,heterosynaptic plasticity,homeostatic,ltd,ltp,metaplasticity,plasticity,schizophrenia},
month = {apr},
number = {2},
pages = {328--338},
pmid = {3518231},
title = {{Long-term plasticity at inhibitory synapses}},
url = {https://linkinghub.elsevier.com/retrieve/pii/S0959438811000213},
volume = {21},
year = {2011}
}
@misc{Moruzzi1949a,
abstract = {Stimulation of brain stem reticular formation (cat) blocks the synchronized discharges in the EEG which then shows a low voltage fast activation pattern. The response is mediated by the brain stem reticular formation and does not involve traditional ascending or descending pathways. Low voltage high frequency stimulation is most effective, and the changes are best seen in spontaneous drowsiness or under chloralosane anesthesia. The secondary cortical response and local strychnine spikes are not affected by reticular activation; sensory after-discharge and the cortical recruiting response are generally reduced. The effects of reticular stimulation may be mediated by the diffuse thalamic projection system, which may likewise be involved in the maintenance of the waking state. The possible role of these systems in sleep, anesthesia, trauma and pathology is considered at some length. (PsycINFO Database Record (c) 2016 APA, all rights reserved)},
address = {Netherlands},
author = {Moruzzi, G and Magoun, H W},
booktitle = {Electroencephalogr. Clin. Neurophysiol.},
doi = {10.1016/0013-4694(49)90219-9},
isbn = {0013-4694(Print)},
pages = {455--473},
publisher = {Elsevier Science},
title = {{Brain stem reticular formation and activation of the EEG.}},
volume = {1},
year = {1949}
}
@article{Yu2008,
abstract = {Neocortical action potential responses in vivo are characterized by considerable threshold variability, and thus timing and rate variability, even under seemingly identical conditions. This finding suggests that cortical ensembles are required for accurate sensorimotor integration and processing. Intracellularly, trial-to-trial variability results not only from variation in synaptic activities, but also in the transformation of these into patterns of action potentials. Through simultaneous axonal and somatic recordings and computational simulations, we demonstrate that the initiation of action potentials in the axon initial segment followed by backpropagation of these spikes throughout the neuron results in a distortion of the relationship between the timing of synaptic and action potential events. In addition, this backpropagation also results in an unusually high rate of rise of membrane potential at the foot of the action potential. The distortion of the relationship between the amplitude time course of synaptic inputs and action potential output caused by spike backpropagation results in the appearance of high spike threshold variability at the level of the soma. At the point of spike initiation, the axon initial segment, threshold variability is considerably less. Our results indicate that spike generation in cortical neurons is largely as expected by Hodgkin-Huxley theory and is more precise than previously thought. Copyright {\textcopyright} 2008 Society for Neuroscience.},
author = {Yu, Yuguo and Shu, Yousheng and McCormick, David A.},
doi = {10.1523/JNEUROSCI.1613-08.2008},
file = {:home/farhad/PhD/Literature/zns7260.pdf:pdf},
issn = {0270-6474},
journal = {J. Neurosci.},
keywords = {Axon,Hodgkin-huxley,Kink,Na+ channels,Pyramidal cell,Spike timing},
month = {jul},
number = {29},
pages = {7260--7272},
title = {{Cortical action potential backpropagation explains spike threshold variability and rapid-onset kinetics}},
url = {http://www.jneurosci.org/cgi/doi/10.1523/JNEUROSCI.1613-08.2008},
volume = {28},
year = {2008}
}
@article{Lydic1993,
abstract = {The present study examined the hypothesis that cholinergic neurons in the pedunculopontine tegmental nucleus (PPT) can cause the release of acetylcholine (ACh) in the pontine reticular formation and contribute to respiratory depression. In vivo microdialysis of the gigantocellular tegmental field (FTG) was performed in 10 adult male cats while respiration was being measured. In four intact, unanesthetized cats these measurements were obtained during states of quiet wakefulness and during the rapid eye movement (REM) sleeplike state caused by FTG microinjections of carbachol. The results demonstrate a simultaneous time course of enhanced ACh release in the FTG and respiratory rate depression. In six barbiturate-anesthetized cats similar measurements were obtained while PPT regions containing NADPH-positive neurons were electrically stimulated. PPT stimulation caused increased ACh release in the FTG and caused respiratory rate depression. Together, these findings are consistent with the hypothesis of a causal relationship between ACh release in the FTG and respiratory depression.},
author = {Lydic, R. and Baghdoyan, H. A.},
doi = {10.1152/ajpregu.1993.264.3.R544},
file = {:home/farhad/PhD/Literature/LydicBaghdoyanAJP1993.pdf:pdf},
issn = {0363-6119},
journal = {Am. J. Physiol. Integr. Comp. Physiol.},
keywords = {NADPH-diaphorase,cholinergic,control of breathing,gigantocellular tegmental field,microdialysis,respiration,sleep},
month = {mar},
number = {3},
pages = {R544--R554},
pmid = {8457006},
title = {{Pedunculopontine stimulation alters respiration and increases ACh release in the pontine reticular formation}},
url = {https://www.physiology.org/doi/10.1152/ajpregu.1993.264.3.R544},
volume = {264},
year = {1993}
}
@article{Behn2010,
abstract = {This study presents a novel mathematical modeling framework that is uniquely suited to investigating the structure and dynamics of the sleep-wake regulatory network in the brain stem and hypothalamus. It is based on a population firing rate model formalism that is modified to explicitly include concentration levels of neurotransmitters released to postsynaptic populations. Using this framework, interactions among primary brain stem and hypothalamic neuronal nuclei involved in rat sleep-wake regulation are modeled. The model network captures realistic rat polyphasic sleep-wake behavior consisting of wake, rapid eye movement (REM) sleep, and non-REM (NREM) sleep states. Network dynamics include a cyclic pattern of NREM sleep, REM sleep, and wake states that is disrupted by simulated variability of neurotransmitter release and external noise to the network. Explicit modeling of neurotransmitter concentrations allows for simulations of microinjections of neurotransmitter agonists and antagonists into a key wake-promoting population, the locus coeruleus (LC). Effects of these simulated microinjections on sleep-wake states are tracked and compared with experimental observations. Agonist/antagonist pairs, which are presumed to have opposing effects on LC activity, do not generally induce opposing effects on sleep-wake patterning because of multiple mechanisms for LC activation in the network. Also, different agents, which are presumed to have parallel effects on LC activity, do not induce parallel effects on sleep-wake patterning because of differences in the state dependence or independence of agonist and antagonist action. These simulation results highlight the utility of formal mathematical modeling for constraining conceptual models of the sleep-wake regulatory network.},
author = {{Diniz Behn}, Cecilia G. and Booth, Victoria},
doi = {10.1152/jn.00795.2009},
file = {:home/farhad/PhD/Literature/jn.00795.2009.pdf:pdf},
issn = {0022-3077},
journal = {J. Neurophysiol.},
month = {apr},
number = {4},
pages = {1937--1953},
title = {{Simulating microinjection experiments in a novel model of the rat sleep-wake regulatory network}},
url = {https://www.physiology.org/doi/10.1152/jn.00795.2009},
volume = {103},
year = {2010}
}
@article{Gallopin2000,
abstract = {The neurons responsible for the onset of sleep are thought to be located in the preoptic area and more specifically, in the ventrolateral preoptic nucleus (VLPO). Here we identify sleep-promoting neurons in vitro and show that they represent an homogeneous population of cells that must be inhibited by systems of arousal during the waking state. We find that two-thirds of the VLPO neurons are multipolar triangular cells that show a low-threshold spike. This proportion matches that of cells active during sleep in the same region. We then show, using single-cell reverse transcriptase followed by polymerase chain reaction, that these neurons probably contain $\gamma$-aminobutyric acid (GABA). We also show that these neurons are inhibited by noradrenaline and acetylcholine, both of which are transmitters of wakefulness. As most of these cells are also inhibited by serotonin but unaffected by histamine, their overall inhibition by transmitters of wakefulness is in agreement with their relative inactivity during waking with respect to sleep. We propose thai the reciprocal inhibitory interaction of such VLPO neurons with the noradrenergic, serotoninergic and cholinergic waking systems to which they project is a key factor for promoting sleep.},
author = {Gallopin, Thierry and Fort, Patrice and Eggermann, Emmanuel and Cauli, Bruno and Luppi, Pierre-Herv{\'{e}} and Rossier, Jean and Audinat, Etienne and M{\"{u}}hlethaler, Michel and Serafin, Mauro},
doi = {10.1038/35010109},
file = {:home/farhad/PhD/Literature/35010109.pdf:pdf},
issn = {0028-0836},
journal = {Nature},
month = {apr},
number = {6781},
pages = {992--995},
title = {{Identification of sleep-promoting neurons in vitro}},
url = {http://www.nature.com/articles/35010109},
volume = {404},
year = {2000}
}
@article{Aston2001,
abstract = {An unknown aspect of behavioral state regulation is how the circadian oscillator of the suprachiasmatic nucleus (SCN) regulates sleep and waking. In this report, we describe the necessary elements for a circuit that provides circadian regulation of arousal. Trans-synaptic retrograde tracing revealed a prominent indirect projection from the SCN to the noradrenergic nucleus locus coeruleus (LC), a brain arousal system. Double-labeling experiments revealed several possible links between the SCN and the LC, including the dorsomedial (DMH) and paraventricular hypothalamic nuclei (PVN), as well as medial and ventrolateral pre-optic areas. Lesion studies confirmed that the DMH is a substantial relay in this circuit. Next, neurophysiology experiments revealed circadian variations in LC impulse activity. Lesions of the DMH eliminated these circadian changes in LC activity, confirming the functionality of the SCN-DMH-LC circuit. These results reveal mechanisms for regulation of circadian and sleep-waking functions.},
author = {Aston-Jones, Gary and Chen, Sheng and Zhu, Yan and Oshinsky, Michael L.},
doi = {10.1038/89522},
file = {:home/farhad/PhD/Literature/aston-jones2001.pdf:pdf},
issn = {1097-6256},
journal = {Nat. Neurosci.},
month = {jul},
number = {7},
pages = {732--738},
title = {{A neural circuit for circadian regulation of arousal}},
url = {http://www.nature.com/articles/nn0701{\_}732},
volume = {4},
year = {2001}
}
@article{Franco-Perez2012,
abstract = {Neuronal activity in the central nervous system undergoes a variety of electrophysiological changes along the sleep-wake cycle. These changes are modulated by a complex interaction between different neurochemical systems located throughout the brain. Within brainstem and hypothalamus there are a number of neuronal populations that promote wakefulness through the action of different neurotransmitters like noradrenaline, serotonin, histamine and orexin. These systems act together in the generation and maintenance of wakefulness, however although each one contributes in a unique way no neurotransmitter seems to be absolutely necessary because wakefulness is not completely inhibited in the absence of any of them. On the other hand, neurons located in the hypothalamus and brainstem are involved in initiating and maintaining sleep. These neurons contain neurotransmitters such as acetylcholine and GABA and have projections to nuclei involved in wakefulness regulation. Recently, models have been proposed suggesting that sleep is modulated by flip-flop switches which are characterized by neuronal circuits with different neurotransmitters and that interacting to regulate the initiation and maintenance of the different stages of sleep wake cycle. This review is based on pharmacological, electrophysiological and neurochemical studies with the aim of analyze the major neurotransmitters and the cerebral regions involved in the regulation of wakefulness and different states of sleep.},
author = {Franco-P{\'{e}}rez, Javier and Ballesteros-Zebadua, Paola and Custodio, Ver{\'{o}}nica and Paz, Carlos},
file = {:home/farhad/PhD/Literature/RevInvestClin2012.pdf:pdf},
issn = {0034-8376},
journal = {Rev. Invest. Clin.},
month = {mar},
number = {2},
pages = {182--191},
pmid = {22991780},
title = {{Major neurotransmitters involved in the regulation of sleep-wake cycle}},
url = {http://www.ncbi.nlm.nih.gov/pubmed/22991780},
volume = {64},
year = {2012}
}
@article{Arieli1996,
author = {Arieli, A. and Sterkin, A. and Grinvald, A. and Aertsen, A.},
doi = {10.1126/science.273.5283.1868},
file = {:home/farhad/PhD/Literature/science.273.5283.1868.pdf:pdf},
issn = {0036-8075},
journal = {Science (80-. ).},
month = {sep},
number = {5283},
pages = {1868--1871},
title = {{Dynamics of Ongoing Activity: Explanation of the Large Variability in Evoked Cortical Responses}},
url = {https://www.sciencemag.org/lookup/doi/10.1126/science.273.5283.1868},
volume = {273},
year = {1996}
}
@book{Wiggins,
address = {New York, NY},
author = {Ermentrout, G. Bard and Terman, David H.},
booktitle = {Interdiscip. Appl. Math.},
doi = {10.1007/978-0-387-87708-2},
file = {:home/farhad/PhD/Literature/(Interdisciplinary Applied Mathematics 35) G. Bard Ermentrout, David H. Terman (auth.) - Mathematical Foundations of Neuroscience-Springer-Verlag New York (2010).pdf:pdf},
isbn = {978-0-387-87707-5},
publisher = {Springer New York},
series = {Interdisciplinary Applied Mathematics},
title = {{Mathematical foundations of neuroscience}},
url = {http://link.springer.com/10.1007/978-0-387-87708-2},
volume = {35},
year = {2010}
}
