# Supplementary material for: Computational Modeling of Information Propagation during the Sleep–Waking Cycle
Source: Biology (Basel). 2021 Sep 22;10(10):945. doi: 10.3390/biology10100945 (PMC8533346; doi:10.3390/biology10100945)
Supplement: Supplementary file 1 [file biology-10-00945-s001.zip › biology-1334040-supplementary/BIB/Biology_Journal.bib]

Automatically generated by Mendeley Desktop 1.19.6
Any changes to this file will be lost if it is regenerated by Mendeley.

BibTeX export options can be customized via Options -> BibTeX in Mendeley Desktop

@article{Massimini2010,
abstract = {We recorded the electroencephalographic (EEG) responses evoked by transcranial magnetic stimulation (TMS) during the first rapid eye movement (REM) sleep episode of the night and we compared them with the responses obtained during previous wakefulness and NREM sleep. Confirming previous findings, upon falling into NREM sleep, cortical activations became more local and stereotypical, indicating a significant impairment of the intracortical dialogue. During REM sleep, a state in which subjects regain consciousness but are almost paralyzed, TMS triggered more widespread and differentiated patterns of cortical activation, that were similar to the ones observed in wakefulness. Similarly, TMS/hd-EEG may be used to probe the internal dialogue of the thalamocortical system in brain injured patients that are unable to move and communicate.},
author = {Massimini, M. and Ferrarelli, F. and Murphy, M. J. and Huber, R. and Riedner, B. A. and Casarotto, S. and Tononi, G.},
doi = {10.1080/17588921003731578},
file = {:home/farhad/PhD/Literature/nihms-187292.pdf:pdf},
issn = {1758-8928},
journal = {Cogn. Neurosci.},
month = {aug},
number = {3},
pages = {176--183},
title = {{Cortical reactivity and effective connectivity during REM sleep in humans}},
url = {https://www.ncbi.nlm.nih.gov/pmc/articles/PMC3624763/pdf/nihms412728.pdf https://linkinghub.elsevier.com/retrieve/pii/S0022202X15370834 http://www.tandfonline.com/doi/abs/10.1080/17588921003731578},
volume = {1},
year = {2010}
}
@article{Bridi2020,
abstract = {A balance between synaptic excitation and inhibition (E/I balance) maintained within a narrow window is widely regarded to be crucial for cortical processing. In line with this idea, the E/I balance is reportedly comparable across neighboring neurons, behavioral states, and developmental stages and altered in many neurological disorders. Motivated by these ideas, we examined whether synaptic inhibition changes over the 24-h day to compensate for the well-documented sleep-dependent changes in synaptic excitation. We found that, in pyramidal cells of visual and prefrontal cortices and hippocampal CA1, synaptic inhibition also changes over the 24-h light/dark cycle but, surprisingly, in the opposite direction of synaptic excitation. Inhibition is upregulated in the visual cortex during the light phase in a sleep-dependent manner. In the visual cortex, these changes in the E/I balance occurred in feedback, but not feedforward, circuits. These observations open new and interesting questions on the function and regulation of the E/I balance.},
author = {Bridi, Michelle C.D. and Zong, Fang Jiao and Min, Xia and Luo, Nancy and Tran, Trinh and Qiu, Jiaqian and Severin, Daniel and Zhang, Xue Ting and Wang, Guanglin and Zhu, Zheng Jiang and He, Kai Wen and Kirkwood, Alfredo},
doi = {10.1016/j.neuron.2019.11.011},
file = {:home/farhad/PhD/Literature/1-s2.0-S0896627319309742-main.pdf:pdf},
issn = {10974199},
journal = {Neuron},
number = {4},
pages = {621--629.e4},
pmid = {31831331},
publisher = {Elsevier Inc.},
title = {{Daily Oscillation of the Excitation-Inhibition Balance in Visual Cortical Circuits}},
url = {https://doi.org/10.1016/j.neuron.2019.11.011},
volume = {105},
year = {2020}
}
@article{Hill2005,
abstract = {When the brain goes from wakefulness to sleep, cortical neurons begin to undergo slow oscillations in their membrane potential that are synchronized by thalamocortical circuits and reflected in EEG slow waves. To provide a self-consistent account of the transition from wakefulness to sleep and of the generation of sleep slow waves, we have constructed a large-scale computer model that encompasses portions of two visual areas and associated thalamic and reticular thalamic nuclei. Thousands of model neurons, incorporating several intrinsic currents, are interconnected with millions of thalamocortical, corticothalamic, and both intra- and interareal corticocortical connections. In the waking mode, the model exhibits irregular spontaneous firing and selective responses to visual stimuli. In the sleep mode, neuromodulatory changes lead to slow oscillations that closely resemble those observed in vivo and in vitro. A systematic exploration of the effects of intrinsic currents and network parameters on the initiation, maintenance, and termination of slow oscillations shows the following. 1) An increase in potassium leak conductances is sufficient to trigger the transition from wakefulness to sleep. 2) The activation of persistent sodium currents is sufficient to initiate the up-state of the slow oscillation. 3) A combination of intrinsic and synaptic currents is sufficient to maintain the up-state. 4) Depolarization-activated potassium currents and synaptic depression terminate the up-state. 5) Corticocortical connections synchronize the slow oscillation. The model is the first to integrate intrinsic neuronal properties with detailed thalamocortical anatomy and reproduce neural activity patterns in both wakefulness and sleep, thereby providing a powerful tool to investigate the role of sleep in information transmission and plasticity.},
author = {Hill, Sean and Tononi, Giulio},
doi = {10.1152/jn.00915.2004},
file = {:home/farhad/PhD/Literature/jn.00915.2004.pdf:pdf},
issn = {00223077},
journal = {J. Neurophysiol.},
number = {3},
pages = {1671--1698},
pmid = {15537811},
title = {{Modeling sleep and wakefulness in the thalamocortical system}},
volume = {93},
year = {2005}
}
@article{Antolik2017,
abstract = {Competitive interactions are believed to underlie many types of cortical processing, ranging from memory formation, attention and development of cortical functional organization (e.g., development of orientation maps in primary visual cortex). In the latter case, the competitive interactions happen along the cortical surface, with local populations of neurons reinforcing each other, while competing with those displaced more distally. This specific configuration of lateral interactions is however in stark contrast with the known properties of the anatomical substrate, i.e., excitatory connections (mediating reinforcement) having longer reach than inhibitory ones (mediating competition). No satisfactory biologically plausible resolution of this conflict between anatomical measures, and assumed cortical function has been proposed. Recently a specific pattern of delays between different types of neurons in cat cortex has been discovered, where direct mono-synaptic excitation has approximately the same delay, as the combined delays of the disynaptic inhibitory interactions between excitatory neurons (i.e., the sum of delays from excitatory to inhibitory and from inhibitory to excitatory neurons). Here we show that this specific pattern of delays represents a biologically plausible explanation for how short-range inhibition can support competitive interactions that underlie the development of orientation maps in primary visual cortex. We demonstrate this statement analytically under simplifying conditions, and subsequently show using network simulations that development of orientation maps is preserved when long-range excitation, direct inhibitory to inhibitory interactions, and moderate inequality in the delays between excitatory and inhibitory pathways is added.},
author = {Antol{\'{i}}k, J{\'{a}}n},
doi = {10.3389/fncir.2017.00021},
file = {:home/farhad/PhD/Literature/fncir-11-00021.pdf:pdf},
issn = {1662-5110},
journal = {Front. Neural Circuits},
keywords = {Cortical functional development,Cortical horizontal connectivity,Hebbian learning,Orientation map,Primary visual cortex,Rate model},
month = {mar},
number = {March},
pages = {1--15},
pmid = {28408869},
title = {{Rapid Long-Range Disynaptic Inhibition Explains the Formation of Cortical Orientation Maps}},
url = {http://journal.frontiersin.org/article/10.3389/fncir.2017.00021/full},
volume = {11},
year = {2017}
}
@article{Tononi2020,
abstract = {环境中砷与铬暴露对于儿童肾功能的影响},
author = {Tononi, Giulio and Cirelli, Chiara},
doi = {10.1111/ejn.14335},
file = {:home/farhad/PhD/Literature/nihms-1005254.pdf:pdf},
isbn = {0000000000},
issn = {0953-816X},
journal = {Eur. J. Neurosci.},
keywords = {criteria pollutants,ozone,particulate matter},
month = {jan},
number = {1},
pages = {413--421},
title = {{Sleep and synaptic down‐selection}},
url = {https://onlinelibrary.wiley.com/doi/abs/10.1111/ejn.14335},
volume = {51},
year = {2020}
}
@article{Tononi2003,
abstract = {During much of sleep, the cerebral cortex is rippled by slow waves, which appear in the electroencephalogram as oscillations between 0.5 and 4.5Hz. Slow waves are regulated as a function of previous wakefulness, being maximal at the beginning of sleep and then progressively returning to a baseline level. This paper discusses a hypothesis about the significance of slow-wave activity and its homeostatic regulation. The hypothesis is as follows: Wakefulness is associated with synaptic potentiation in several cortical circuits; Synaptic potentiation is tied to the homeostatic regulation of slow-wave activity; Slow-wave activity is associated with synaptic downscaling; Synaptic downscaling is tied to the beneficial effects of sleep on performance.The hypothesized link between sleep and synaptic homeostasis is supported by several lines of evidence and leads to testable predictions. {\textcopyright} 2003 Elsevier B.V. All rights reserved.},
author = {Tononi, Giulio and Cirelli, Chiara},
doi = {10.1016/j.brainresbull.2003.09.004},
file = {:home/farhad/PhD/Literature/1-s2.0-S0361923003002594-main.pdf:pdf},
isbn = {1608263606},
issn = {03619230},
journal = {Brain Res. Bull.},
keywords = {Consolidation,Delta sleep,Learning,Long-term depression,Slow oscillation,Slow waves,Synaptic scaling},
number = {2},
pages = {143--150},
pmid = {14638388},
title = {{Sleep and synaptic homeostasis: A hypothesis}},
volume = {62},
year = {2003}
}
@article{Vyazovskiy2008,
abstract = {Plastic changes occurring during wakefulness aid in the acquisition and consolidation of memories. For some memories, further consolidation requires sleep, but whether plastic processes during wakefulness and sleep differ is unclear. We show that, in rat cortex and hippocampus, GluR1-containing AMPA receptor (AMPAR) levels are high during wakefulness and low during sleep, and changes in the phosphorylation states of AMPARs, CamKII and GSK3$\beta$ are consistent with synaptic potentiation during wakefulness and depression during sleep. Furthermore, slope and amplitude of cortical evoked responses increase after wakefulness, decrease after sleep and correlate with changes in slow-wave activity, a marker of sleep pressure. Changes in molecular and electrophysiological indicators of synaptic strength are largely independent of the time of day. Finally, cortical long-term potentiation can be easily induced after sleep, but not after wakefulness. Thus, wakefulness appears to be associated with net synaptic potentiation, whereas sleep may favor global synaptic depression, thereby preserving an overall balance of synaptic strength. {\textcopyright} 2008 Nature Publishing Group.},
author = {Vyazovskiy, Vladyslav V. and Cirelli, Chiara and Pfister-Genskow, Martha and Faraguna, Ugo and Tononi, Giulio},
doi = {10.1038/nn2035},
file = {:home/farhad/PhD/Literature/nn2035.pdf:pdf},
issn = {1097-6256},
journal = {Nat. Neurosci.},
month = {feb},
number = {2},
pages = {200--208},
pmid = {18204445},
title = {{Molecular and electrophysiological evidence for net synaptic potentiation in wake and depression in sleep}},
url = {http://www.nature.com/articles/nn2035},
volume = {11},
year = {2008}
}
@article{Maris2007,
abstract = {In this paper, we show how ElectroEncephaloGraphic (EEG) and MagnetoEncephaloGraphic (MEG) data can be analyzed statistically using nonparametric techniques. Nonparametric statistical tests offer complete freedom to the user with respect to the test statistic by means of which the experimental conditions are compared. This freedom provides a straightforward way to solve the multiple comparisons problem (MCP) and it allows to incorporate biophysically motivated constraints in the test statistic, which may drastically increase the sensitivity of the statistical test. The paper is written for two audiences: (1) empirical neuroscientists looking for the most appropriate data analysis method, and (2) methodologists interested in the theoretical concepts behind nonparametric statistical tests. For the empirical neuroscientist, a large part of the paper is written in a tutorial-like fashion, enabling neuroscientists to construct their own statistical test, maximizing the sensitivity to the expected effect. And for the methodologist, it is explained why the nonparametric test is formally correct. This means that we formulate a null hypothesis (identical probability distribution in the different experimental conditions) and show that the nonparametric test controls the false alarm rate under this null hypothesis. {\textcopyright} 2007 Elsevier B.V. All rights reserved.},
author = {Maris, Eric and Oostenveld, Robert},
doi = {10.1016/j.jneumeth.2007.03.024},
file = {:home/farhad/PhD/Literature/1-s2.0-S0165027007001707-main.pdf:pdf},
issn = {01650270},
journal = {J. Neurosci. Methods},
keywords = {EEG,Hypothesis testing,MEG,Multiple comparisons problem,Nonparametric statistical testing},
number = {1},
pages = {177--190},
pmid = {17517438},
title = {{Nonparametric statistical testing of EEG- and MEG-data}},
volume = {164},
year = {2007}
}
@article{Sanchez-Vives2000,
abstract = {The neocortex generates periods of recurrent activity, such as the slow (0.1-0.5 Hz) oscillation during slow-wave sleep. Here we demonstrate that slices of ferret neocortex maintained in vitro generate this slow ({\textless} 1 Hz) rhythm when placed in a bathing medium that mimics the extracellular ionic composition in situ. This slow oscillation seems to be initiated in layer 5 as an excitatory interaction between pyramidal neurons and propagates through the neocortex. Our results demonstrate that the cerebral cortex generates an 'up' or depolarized state through recurrent excitation that is regulated by inhibitory networks, thereby allowing local cortical circuits to enter into temporarily activated and self-maintained excitatory states. The spontaneous generation and failure of this self-excited state may account for the generation of a subset of cortical rhythms during sleep.},
author = {Sanchez-Vives, Maria V. and McCormick, David A.},
doi = {10.1038/79848},
file = {:home/farhad/PhD/Literature/nn1000{\_}1027.pdf:pdf},
issn = {1097-6256},
journal = {Nat. Neurosci.},
month = {oct},
number = {10},
pages = {1027--1034},
pmid = {11017176},
title = {{Cellular and network mechanisms of rhythmic recurrent activity in neocortex}},
url = {https://www.jneurosci.org/lookup/doi/10.1523/JNEUROSCI.13-08-03252.1993 http://www.nature.com/articles/nn1000{\_}1027},
volume = {3},
year = {2000}
}
@article{David2003,
abstract = {Although MEG/EEG signals are highly variable, systematic changes in distinct frequency bands are commonly encountered. These frequency-specific changes represent robust neural correlates of cognitive or perceptual processes (for example, alpha rhythms emerge on closing the eyes). However, their functional significance remains a matter of debate. Some of the mechanisms that generate these signals are known at the cellular level and rest on a balance of excitatory and inhibitory interactions within and between populations of neurons. The kinetics of the ensuing population dynamics determine the frequency of oscillations. In this work we extended the classical nonlinear lumped-parameter model of alpha rhythms, initially developed by Lopes da Silva and colleagues [Kybernetik 15 (1974) 27], to generate more complex dynamics. We show that the whole spectrum of MEG/EEG signals can be reproduced within the oscillatory regime of this model by simply changing the population kinetics. We used the model to examine the influence of coupling strength and propagation delay on the rhythms generated by coupled cortical areas. The main findings were that (1) coupling induces phase-locked activity, with a phase shift of 0 or $\pi$ when the coupling is bidirectional, and (2) both coupling and propagation delay are critical determinants of the MEG/EEG spectrum. In forthcoming articles, we will use this model to (1) estimate how neuronal interactions are expressed in MEG/EEG oscillations and establish the construct validity of various indices of nonlinear coupling, and (2) generate event-related transients to derive physiologically informed basis functions for statistical modelling of average evoked responses. {\textcopyright} 2003 Elsevier Inc. All rights reserved.},
author = {David, Olivier and Friston, Karl J.},
doi = {10.1016/j.neuroimage.2003.07.015},
file = {:home/farhad/PhD/Literature/j.neuroimage.2003.07.015.pdf:pdf},
issn = {10538119},
journal = {Neuroimage},
month = {nov},
number = {3},
pages = {1743--1755},
pmid = {14642484},
title = {{A neural mass model for MEG/EEG:}},
url = {https://linkinghub.elsevier.com/retrieve/pii/S1053811903004579},
volume = {20},
year = {2003}
}
@article{Jobst2017,
abstract = {Recent research has found that the human sleep cycle is characterised by changes in spatiotemporal patterns of brain activity. Yet, we are still missing a mechanistic explanation of the local neuronal dynamics underlying these changes. We used whole-brain computational modelling to study the differences in global brain functional connectivity and synchrony of fMRI activity in healthy humans during wakefulness and slow-wave sleep. We applied a whole-brain model based on the normal form of a supercritical Hopf bifurcation and studied the dynamical changes when adapting the bifurcation parameter for all brain nodes to best match wakefulness and slow-wave sleep. Furthermore, we analysed differences in effective connectivity between the two states. In addition to significant changes in functional connectivity, synchrony and metastability, this analysis revealed a significant shift of the global dynamic working point of brain dynamics, from the edge of the transition between damped to sustained oscillations during wakefulness, to a stable focus during slow-wave sleep. Moreover, we identified a significant global decrease in effective interactions during slow-wave sleep. These results suggest a mechanism for the empirical functional changes observed during slow-wave sleep, namely a global shift of the brain's dynamic working point leading to increased stability and decreased effective connectivity.},
author = {Jobst, Beatrice M. and Hindriks, Rikkert and Laufs, Helmut and Tagliazucchi, Enzo and Hahn, Gerald and Ponce-Alvarez, Adri{\'{a}}n and Stevner, Angus B. A. and Kringelbach, Morten L. and Deco, Gustavo},
doi = {10.1038/s41598-017-04522-x},
file = {:home/farhad/PhD/Literature/s41598-017-04522-x.pdf:pdf},
issn = {2045-2322},
journal = {Sci. Rep.},
month = {dec},
number = {1},
pages = {4634},
pmid = {28680119},
title = {{Increased Stability and Breakdown of Brain Effective Connectivity During Slow-Wave Sleep: Mechanistic Insights from Whole-Brain Computational Modelling}},
url = {http://www.nature.com/articles/s41598-017-04522-x},
volume = {7},
year = {2017}
}
@article{Tononi2014,
abstract = {Sleep is universal, tightly regulated, and its loss impairs cognition. But why does the brain need to disconnect from the environment for hours every day? The synaptic homeostasis hypothesis (SHY) proposes that sleep is the price the brain pays for plasticity. During a waking episode, learning statistical regularities about the current environment requires strengthening connections throughout the brain. This increases cellular needs for energy and supplies, decreases signal-to-noise ratios, and sat- urates learning. During sleep, spontaneous activity renormalizes net synaptic strength and restores cellular homeostasis. Activity-dependent down-selection of synapses can also explain the benefits of sleep on memory acquisition, consolidation, and integration. This happens through the offline, com- prehensive sampling of statistical regularities incorporated in neuronal circuits over a lifetime. This Perspective considers the rationale and evidence for SHY and points to open issues related to sleep and},
author = {Tononi, Giulio and Cirelli, Chiara},
doi = {10.1016/j.neuron.2013.12.025},
file = {:home/farhad/PhD/Literature/nihms552163.pdf:pdf},
isbn = {6176321972},
issn = {08966273},
journal = {Neuron},
keywords = {epiblast,gfp fusion,histone h2b-,icm,lineage specification,live imaging,mouse blastocyst,pdgfr $\alpha$,primitive endoderm},
month = {jan},
number = {1},
pages = {12--34},
title = {{Sleep and the Price of Plasticity: From Synaptic and Cellular Homeostasis to Memory Consolidation and Integration}},
url = {https://www.ncbi.nlm.nih.gov/pmc/articles/PMC3624763/pdf/nihms412728.pdf https://linkinghub.elsevier.com/retrieve/pii/S0896627313011860},
volume = {81},
year = {2014}
}
@article{Barbero-Castillo2021,
abstract = {Quantitative estimations of spatiotemporal complexity of cortical activity patterns are used in the clinic as a measure of consciousness levels, but the cortical mechanisms involved are not fully understood. We used a version of the perturbational complexity index (PCI) adapted to multisite recordings from the ferret (either sex) cerebral cortex in vitro (sPCI) to investigate the role of GABAergic inhibition in cortical complexity. We studied two dynamical states: Slow-wave activity (synchronous state) and desynchronized activity, that express low and high causal complexity respectively. Progressive blockade of GABAergic inhibition during both regimes revealed its impact on the emergent cortical activity and on sPCI. Gradual GABAA receptor blockade resulted in higher synchronization, being able to drive the network from a desynchronized to a synchronous state, with a progressive decrease of complexity (sPCI). Blocking GABAB receptors also resulted in a reduced sPCI, in particular when in a synchronous, slow wave state. Our findings demonstrate that physiological levels of inhibition contribute to the generation of dynamical richness and spatiotemporal complexity. However, if inhibition is diminished or enhanced, cortical complexity decreases. Using a computational model, we explored a larger parameter space in this relationship and demonstrate a link between excitatory/inhibitory balance and the complexity expressed by the cortical network.},
author = {Barbero-Castillo, Almudena and Mateos-Aparicio, Pedro and Porta, Leonardo Dalla and Camassa, Alessandra and Perez-Mendez, Lorena and Sanchez-Vives, Maria V.},
doi = {10.1523/JNEUROSCI.1837-20.2021},
file = {:home/farhad/PhD/Literature/5029.full.pdf:pdf},
issn = {15292401},
journal = {J. Neurosci.},
keywords = {Cerebral cortex,Cortical network,GABAB-Rs,GABAergic,Slow oscillations,Up states},
number = {23},
pages = {5029--5044},
pmid = {33906901},
title = {{Impact of gabaa and gabab inhibition on cortical dynamics and perturbational complexity during synchronous and desynchronized states}},
volume = {41},
year = {2021}
}
@article{Cirelli2021,
abstract = {Sleep requires that we disconnect from the environment, losing the ability to promptly respond to stimuli. There must be at least one essential function that justifies why we take this risk every day, and that function must depend on the brain being offline. We have proposed that this function is to renormalize synaptic weights after learning has led to a net increase in synaptic strength in many brain circuits. Without this renormalization, synaptic activity would become energetically too expensive and saturation would prevent new learning. There is converging evidence from molecular, electrophysiological, and ultrastructural experiments showing a net increase in synaptic strength after the major wake phase, and a net decline after sleep. The evidence also suggests that sleep-dependent renormalization is a smart process of synaptic down-selection, comprehensive and yet specific, which could explain the many beneficial effects of sleep on cognition. Recently, a key molecular mechanism that allows broad synaptic weakening during sleep was identified. Other mechanisms still being investigated should eventually explain how sleep can weaken most synapses but afford protection to some, including those directly activated by learning. That synaptic down-selection takes place during sleep is by now established; why it should take place during sleep has a plausible explanation; how it happens is still work in progress.},
author = {Cirelli, Chiara and Tononi, Giulio},
doi = {10.1016/j.semcdb.2021.02.007},
file = {:home/farhad/PhD/Literature/1-s2.0-S1084952121000318-main.pdf:pdf},
issn = {10849521},
journal = {Semin. Cell Dev. Biol.},
keywords = {Cerebral cortex,Hippocampus,NREM sleep,REM sleep},
month = {mar},
number = {February},
publisher = {Elsevier Ltd},
title = {{The why and how of sleep-dependent synaptic down-selection}},
url = {https://doi.org/10.1016/j.semcdb.2021.02.007 https://linkinghub.elsevier.com/retrieve/pii/S1084952121000318},
volume = {In press},
year = {2021}
}
@article{Sancristobal2016,
abstract = {Recurrent networks of dynamic elements frequently exhibit emergent collective oscillations, which can show substantial regularity even when the individual elements are considerably noisy. How noise-induced dynamics at the local level coexists with regular oscillations at the global level is still unclear. Here we show that a combination of stochastic recurrence-based initiation with deterministic refractoriness in an excitable network can reconcile these two features, leading to maximum collective coherence for an intermediate noise level. We report this behaviour in the slow oscillation regime exhibited by a cerebral cortex network under dynamical conditions resembling slow-wave sleep and anaesthesia. Computational analysis of a biologically realistic network model reveals that an intermediate level of background noise leads to quasi-regular dynamics. We verify this prediction experimentally in cortical slices subject to varying amounts of extracellular potassium, which modulates neuronal excitability and thus synaptic noise. The model also predicts that this effectively regular state should exhibit noise-induced memory of the spatial propagation profile of the collective oscillations, which is also verified experimentally. Taken together, these results allow us to construe the high regularity observed experimentally in the brain as an instance of collective stochastic coherence.},
author = {Sancrist{\'{o}}bal, Bel{\'{e}}n and Rebollo, Beatriz and Boada, Pol and Sanchez-Vives, Maria V. and Garcia-Ojalvo, Jordi},
doi = {10.1038/nphys3739},
file = {:home/farhad/PhD/Literature/nphys3739.pdf:pdf},
issn = {1745-2473},
journal = {Nat. Phys.},
month = {sep},
number = {9},
pages = {881--887},
title = {{Collective stochastic coherence in recurrent neuronal networks}},
url = {http://www.nature.com/articles/nphys3739},
volume = {12},
year = {2016}
}
@article{Neske2016,
abstract = {During even the most quiescent behavioral periods, the cortex and thalamus express rich spontaneous activity in the form of slow ({\textless}1 Hz), synchronous network state transitions. Throughout this so-called slow oscillation, cortical and thalamic neurons fluctuate between periods of intense synaptic activity (Up states) and almost complete silence (Down states). The two decades since the original characterization of the slow oscillation in the cortex and thalamus have seen considerable advances in deciphering the cellular and network mechanisms associated with this pervasive phenomenon. There are, nevertheless, many questions regarding the slow oscillation that await more thorough illumination, particularly the mechanisms by which Up states initiate and terminate, the functional role of the rhythmic activity cycles in unconscious or minimally conscious states, and the precise relation between Up states and the activated states associated with waking behavior. Given the substantial advances in multineuronal recording and imaging methods in both in vivo and in vitro preparations, the time is ripe to take stock of our current understanding of the slow oscillation and pave the way for future investigations of its mechanisms and functions. My aim in this Review is to provide a comprehensive account of the mechanisms and functions of the slow oscillation, and to suggest avenues for further exploration.},
author = {Neske, Garrett T.},
doi = {10.3389/fncir.2015.00088},
file = {:home/farhad/PhD/Literature/Neske-2016-Frontiers{\_}in{\_}Neural{\_}Circuits.pdf:pdf},
issn = {16625110},
journal = {Front. Neural Circuits},
keywords = {Cortex,Sleep,Slow oscillation,Thalamus,Up state},
number = {JAN2016},
pages = {1--25},
pmid = {26834569},
title = {{The slow oscillation in cortical and thalamic networks: Mechanisms and functions}},
volume = {9},
year = {2016}
}
@article{Volo2019,
abstract = {Accurate population models are needed to build very large-scale neural models, but their derivation is difficult for realistic networks of neurons, in particular when nonlinear properties are involved, such as conductance-based interactions and spike-frequency adaptation. Here, we consider such models based on networks of adaptive exponential integrate-and-fire excitatory and inhibitory neurons. Using a master equation formalism, we derive a mean-field model of such networks and compare it to the full network dynamics. The mean-field model is capable of correctly predicting the average spontaneous activity levels in asynchronous irregular regimes similar to in vivo activity. It also captures the transient temporal response of the network to complex external inputs. Finally, the mean-field model is also able to quantitatively describe regimes where high- and low-activity states alternate (up-down state dynamics), leading to slow oscillations. We conclude that such mean-field models are biologically realistic in the sense that they can capture both spontaneous and evoked activity, and they naturally appear as candidates to build very large-scale models involving multiple brain areas.},
archivePrefix = {arXiv},
arxivId = {1803.01446},
author = {di Volo, Matteo and Romagnoni, Alberto and Capone, Cristiano and Destexhe, Alain},
doi = {10.1162/neco_a_01173},
eprint = {1803.01446},
file = {:home/farhad/PhD/Literature/neco{\_}a{\_}01173.pdf:pdf},
issn = {0899-7667},
journal = {Neural Comput.},
month = {apr},
number = {4},
pages = {653--680},
title = {{Biologically Realistic Mean-Field Models of Conductance-Based Networks of Spiking Neurons with Adaptation}},
url = {http://arxiv.org/abs/1803.01446 https://direct.mit.edu/neco/article/31/4/653-680/8461},
volume = {31},
year = {2019}
}
@article{Parrino2012a,
abstract = {Cyclic alternating pattern CAP is the EEG marker of unstable sleep, a concept which is poorly appreciated among the metrics of sleep physiology. Besides, duration, depth and continuity, sleep restorative properties depend on the capacity of the brain to create periods of sustained stable sleep. This issue is not confined only to the EEG activities but reverberates upon the ongoing autonomic activity and behavioral functions, which are mutually entrained in a synchronized oscillation. CAP can be identified both in adult and children sleep and therefore represents a sensitive tool for the investigation of sleep disorders across the lifespan. The present review illustrates the story of CAP in the last 25 years, the standardized scoring criteria, the basic physiological properties and how the dimension of sleep instability has provided new insight into pathophysiolology and management of sleep disorders. {\textcopyright} 2011 Elsevier Ltd.},
author = {Parrino, Liborio and Ferri, Raffaele and Bruni, Oliviero and Terzano, Mario G.},
doi = {10.1016/j.smrv.2011.02.003},
file = {:home/farhad/PhD/Literature/1-s2.0-S108707921100027X-main.pdf:pdf},
issn = {10870792},
journal = {Sleep Med. Rev.},
keywords = {Arousals,Cyclic alternating pattern,Polysomnography,Sleep,Sleep disorders},
month = {feb},
number = {1},
pages = {27--45},
pmid = {21616693},
publisher = {Elsevier Ltd},
title = {{Cyclic alternating pattern (CAP): The marker of sleep instability}},
url = {http://dx.doi.org/10.1016/j.smrv.2011.02.003 https://linkinghub.elsevier.com/retrieve/pii/S108707921100027X},
volume = {16},
year = {2012}
}
@article{Izhikevich2000,
abstract = {Bifurcation mechanisms involved in the generation of action potentials (spikes) by neurons are reviewed here. We show how the type of bifurcation determines the neuro-computational properties of the cells. For example, when the rest state is near a saddle-node bifurcation, the cell can fire all-or-none spikes with an arbitrary low frequency, it has a well-defined threshold manifold, and it acts as an integrator; i.e. the higher the frequency of incoming pulses, the sooner it fires. In contrast, when the rest state is near an Andronov–Hopf bifurcation, the cell fires in a certain frequency range, its spikes are not all-or-none, it does not have a well-defined threshold manifold, it can fire in response to an inhibitory pulse, and it acts as a resonator; i.e. it responds preferentially to a certain (resonant) frequency of the input. Increasing the input frequency may actually delay or terminate its firing.},
author = {IZHIKEVICH, EUGENE M.},
doi = {10.1142/S0218127400000840},
file = {:home/farhad/PhD/Literature/nesb.pdf:pdf},
issn = {0218-1274},
journal = {Int. J. Bifurc. Chaos},
month = {jun},
number = {06},
pages = {1171--1266},
title = {{NEURAL EXCITABILITY, SPIKING AND BURSTING}},
url = {https://www.worldscientific.com/doi/abs/10.1142/S0218127400000840},
volume = {10},
year = {2000}
}
@article{Cohen2019,
abstract = {Variability is observed at multiple-scales in the brain and ubiquitous in perception. However, the nature of perceptual variability is an open question. We focus on variability during perceptual rivalry, a form of neuronal competition. Rivalry provides a window into neural processing since activity in many brain areas is correlated to the alternating perception rather than a constant ambiguous stimulus. It exhibits robust properties at multiple scales including conscious awareness and neuron dynamics. The prevalent theory for spiking variability is called the balanced state; whereas, the source of perceptual variability is unknown. Here we show that a single biophysical circuit model, satisfying certain mutual inhibition architectures, can explain spiking and perceptual variability during rivalry. These models adhere to a broad set of strict experimental constraints at multiple scales. As we show, the models predict how spiking and perceptual variability changes with stimulus conditions.},
author = {Cohen, Benjamin P. and Chow, Carson C. and Vattikuti, Shashaank},
doi = {10.1038/s42003-019-0555-7},
file = {:home/farhad/PhD/Literature/s42003-019-0555-7.pdf:pdf},
issn = {2399-3642},
journal = {Commun. Biol.},
month = {dec},
number = {1},
pages = {319},
pmid = {31453383},
publisher = {Springer US},
title = {{Dynamical modeling of multi-scale variability in neuronal competition}},
url = {http://dx.doi.org/10.1038/s42003-019-0555-7 http://www.nature.com/articles/s42003-019-0555-7},
volume = {2},
year = {2019}
}
@article{Casali2013,
abstract = {One challenging aspect of the clinical assessment of brain-injured, unresponsive patients is the lack of an objective measure of consciousness that is independent of the subject's ability to interact with the external environment. Theoretical considerations suggest that consciousness depends on the brain's ability to support complex activity patterns that are, at once, distributed among interacting cortical areas (integrated) and differentiated in space and time (information-rich). We introduce and test a theory-driven index of the level of consciousness called the perturbational complexity index (PCI). PCI is calculated by (i) perturbing the cortex with transcranial magnetic stimulation (TMS) to engage distributed interactions in the brain (integration) and (ii) compressing the spatiotemporal pattern of these electrocortical responses to measure their algorithmic complexity (information). We test PCI on a large data set of TMS-evoked potentials recorded in healthy subjects during wakefulness, dreaming, nonrapid eye movement sleep, and different levels of sedation induced by anesthetic agents (midazolam, xenon, and propofol), as well as in patients who had emerged from coma (vegetative state, minimally conscious state, and locked-in syndrome). PCI reliably discriminated the level of consciousness in single individuals during wakefulness, sleep, and anesthesia, as well as in patients who had emerged from coma and recovered a minimal level of consciousness. PCI can potentially be used for objective determination of the level of consciousness at the bedside. Copyright {\textcopyright} 2013, American Association for the Advancement of Science.},
author = {Casali, A. G. and Gosseries, Olivia and Rosanova, Mario and Boly, M{\'{e}}lanie and Sarasso, Simone and Casali, Karina R. and Casarotto, Silvia and Bruno, M.-A. and Laureys, Steven and Tononi, Giulio and Massimini, Marcello},
doi = {10.1126/scitranslmed.3006294},
file = {:home/farhad/PhD/Literature/scitranslmed.3006294.pdf:pdf},
issn = {1946-6234},
journal = {Sci. Transl. Med.},
month = {aug},
number = {198},
pages = {198ra105--198ra105},
pmid = {23946194},
title = {{A Theoretically Based Index of Consciousness Independent of Sensory Processing and Behavior}},
url = {https://stm.sciencemag.org/lookup/doi/10.1126/scitranslmed.3006294},
volume = {5},
year = {2013}
}
@misc{Razi2021a,
  author = {Farhad Razi},
  title = {Simulation routine of the model},
  publisher = {GitHub},
  journal = {GitHub repository},
  howpublished = {\url{https://github.com/fraziphy/cortex}},
  year = {2021},
}
@article{Nir2015,
abstract = {Sleep entails a disconnection from the external environment. By and large, sensory stimuli do not trigger behavioral responses and are not consciously perceived as they usually are in wakefulness. Traditionally, sleep disconnection was ascribed to a thalamic "gate," which would prevent signal propagation along ascending sensory pathways to primary cortical areas. Here, we compared single-unit and LFP responses in core auditory cortex as freely moving rats spontaneously switched between wakefulness and sleep states. Despite robust differences in baseline neuronal activity, both the selectivity and the magnitude of auditory-evoked responses were comparable across wakefulness, Nonrapid eye movement (NREM) and rapid eye movement (REM) sleep (pairwise differences {\textless}8{\%} between states). The processing of deviant tones was also compared in sleep and wakefulness using an oddball paradigm. Robust stimulus-specific adaptation (SSA) was observed following the onset of repetitive tones, and the strength of SSA effects (13-20{\%}) was comparable across vigilance states. Thus, responses in core auditory cortex are preserved across sleep states, suggesting that evoked activity in primary sensory cortices is driven by external physical stimuli with little modulation by vigilance state. We suggest that sensory disconnection during sleep occurs at a stage later than primary sensory areas.},
author = {Nir, Yuval and Vyazovskiy, Vladyslav V. and Cirelli, Chiara and Banks, Matthew I. and Tononi, Giulio},
doi = {10.1093/cercor/bht328},
file = {:home/farhad/PhD/Literature/bht328.pdf:pdf},
issn = {1460-2199},
journal = {Cereb. Cortex},
keywords = {Nir2015},
month = {may},
number = {5},
pages = {1362--1378},
pmid = {24323498},
title = {{Auditory Responses and Stimulus-Specific Adaptation in Rat Auditory Cortex are Preserved Across NREM and REM Sleep}},
url = {https://academic.oup.com/cercor/article-lookup/doi/10.1093/cercor/bht328},
volume = {25},
year = {2015}
}
@article{Costa2016,
abstract = {In mammals, sleep is categorized by two main sleep stages, rapid eye movement (REM) and non-REM (NREM) sleep that are known to fulfill different functional roles, the most notable being the consolidation of memory. While REM sleep is characterized by brain activity similar to wakefulness, the EEG activity changes drastically with the emergence of K-complexes, sleep spindles and slow oscillations during NREM sleep. These changes are regulated by circadian and ultradian rhythms, which emerge from an intricate interplay between multiple neuronal populations in the brainstem, forebrain and hypothalamus and the resulting varying levels of neuromodulators. Recently, there has been progress in the understanding of those rhythms both from a physiological as well as theoretical perspective. However, how these neuromodulators affect the generation of the different EEG patterns and their temporal dynamics is poorly understood. Here, we build upon previous work on a neural mass model of the sleeping cortex and investigate the effect of those neuromodulators on the dynamics of the cortex and the corresponding transition between wakefulness and the different sleep stages. We show that our simplified model is sufficient to generate the essential features of human EEG over a full day. This approach builds a bridge between sleep regulatory networks and EEG generating neural mass models and provides a valuable tool for model validation.},
author = {Costa, Michael Schellenberger and Born, Jan and Claussen, Jens Christian and Martinetz, Thomas},
doi = {10.1007/s10827-016-0602-z},
file = {:home/farhad/PhD/Literature/s10827-016-0602-z.pdf:pdf},
issn = {0929-5313},
journal = {J. Comput. Neurosci.},
keywords = {EEG,Neural mass,Neuromodulators,Sleep,Sleep regulation,Sleep rhythms},
month = {aug},
number = {1},
pages = {15--28},
pmid = {27066796},
publisher = {Journal of Computational Neuroscience},
title = {{Modeling the effect of sleep regulation on a neural mass model}},
url = {http://dx.doi.org/10.1007/s10827-016-0602-z http://link.springer.com/10.1007/s10827-016-0602-z},
volume = {41},
year = {2016}
}
@article{Borbely1982,
abstract = {Summary. Two processes play a dominant role in sleep regulation: a sleep-dependent process (Process S) and a sleep-independent circadian process (Process C). The timecourse of Process S was derived from the spectral analysis of slow wave activity in the human EEG. Its level shows an exponential decline during sleep and an increase during waking. The level of Process S at sleep onset is therefore a function of prior waking time. Process C is reflected by the rhythmic variation of sleep propeusity during prolonged sleep deprivation, and is assumed to be controlled by a circadian oscillator. In the model, sleep propensity and the duration of sleep are determined by the combined action of the two processes. The model is able to simulate the variations of sleep duration as a function of sleep onset time. Since the amount of REM sleep is little influenced by prior sleep or waking and shows a marked circadian rhythmicity, it is assumed to reflect largely the level of Process C. The cyclic alternation of nonREM and REM sleep is assumed to result from a reciprocal interaction between the two sleep states. In contrast to previous models, only a single circadian oscillator is required to account for the sleep-wake cycle and the sleep organization under en-trained and non-entrained schedules. The model also encompasses sleep regulation in animals and may provide indications as to the phylogenetic origin of sleep. Key woads: Sleep regulation-Model-Circadian rhythm-Slow wave sleep-Sleep/walte cycle In this article a model of sleep regulation is presented which is based on experimental studies. The first two sections are devoted to a review of the relevant literature. The model itself and some of its implications are described and discussed in sections III and IV. Borb{\'{e}}ly, A. A. A two‐process model of sleep regulation. Hum. Neurobiol., 1982, 1: 195–204.},
address = {Berlin, Heidelberg},
author = {Borb{\'{e}}ly, A. A.},
file = {:home/farhad/PhD/Literature/Human{\_}Neurobiol{\_}P982{\_}1{\_}195-204{\_}Human{\_}Neu.pdf:pdf},
isbn = {0721-9075(Print)},
journal = {Hum. Neurobiol.},
keywords = {*Human Biological Rhythms,*Sleep,Models},
number = {3},
pages = {1:195--204},
publisher = {Springer-Verlag},
title = {{A two-process model of sleep regulation}},
volume = {1},
year = {1982}
}
@article{Portas2000,
abstract = {We combined fMRI and EEG recording to study the neurophysiological responses associated with auditory stimulation across the sleep-wake cycle. We found that presentation of auditory stimuli produces bilateral activation in auditory cortex, thalamus, and caudate during both wakefulness and nonrapid eye movement (NREM) sleep. However, the left parietal and, bilaterally, the prefrontal and cingulate cortices and the thalamus were less activated during NREM sleep compared to wakefulness. These areas may play a role in the further processing of sensory information required to achieve conscious perception during wakefulness. Finally, during NREM sleep, the left amygdala and the left prefrontal cortex were more activated by stimuli having special affective significance than by neutral stimuli. These data suggests that the sleeping brain can process auditory stimuli and detect meaningful events.},
author = {Portas, Chiara M. and Krakow, Karsten and Allen, Phillip and Josephs, Oliver and Armony, Jorge L. and Frith, Chris D.},
doi = {10.1016/S0896-6273(00)00169-0},
file = {:home/farhad/PhD/Literature/1-s2.0-S0896627300001690-main.pdf:pdf},
issn = {08966273},
journal = {Neuron},
month = {dec},
number = {3},
pages = {991--999},
pmid = {11163282},
title = {{Auditory Processing across the Sleep-Wake Cycle}},
url = {https://linkinghub.elsevier.com/retrieve/pii/S0896627300001690},
volume = {28},
year = {2000}
}
@article{Bastuji2020,
abstract = {Key points: Sleep spindles have recently been shown to occur not only across multiple neocortical regions but also locally in restricted cortical areas. Here we show that local spindles are indeed present in the human posterior thalamus. Thalamic local spindles had lower spectral power than non-local ones. While non-local thalamic spindles had equal local and non-local cortical counterparts, local thalamic spindles had significantly more local cortical counterparts (i.e. occurring in a single cortical site). The preferential association of local thalamic and cortical spindles supports the notion of thalamocortical loops functioning in a modular way. Abstract: Sleep spindles are believed to subserve many sleep-related functions, from memory consolidation to cortical development. Recent data using intracerebral recordings in humans have shown that they occur across multiple neocortical regions but may also be spatially restricted to specific brain areas (local spindles). The aim of this study was to characterize spindles at the level of the human posterior thalamus, with the hypothesis that, besides the global thalamic spindling activity usually observed, local spindles could also be present in the thalamus. Using intracranial, time-frequency EEG recordings in 17 epileptic patients, we assessed the distribution of thalamic spindles during natural sleep stages N2 and N3 in six thalamic nuclei. Local spindles (i.e. spindles present in a single pair of recording contacts) were observed in all the thalamic regions explored, and compared with non-local spindles in terms of intrinsic properties and cortical counterparts. Thalamic local and non-local spindles did not differ in density, frequency or duration, but local spindles had lower spectral power than non-local ones. Each thalamic spindle had a cortical counterpart. While non-local thalamic spindles had equal cortical local and non-local counterparts, local thalamic spindles had significantly more local cortical counterparts (i.e. occurring in a single cortical site). The preferential association of local thalamic and cortical spindles supports the notion of thalamocortical loops functioning in a modular way.},
author = {Bastuji, H{\'{e}}l{\`{e}}ne and Lamouroux, Pierre and Villalba, Manon and Magnin, Michel and Garcia-Larrea, Luis},
doi = {10.1113/JP279045},
file = {:home/farhad/PhD/Literature/JP279045.pdf:pdf},
issn = {14697793},
journal = {J. Physiol.},
keywords = {human,intracerebral EEG,local sleep,sleep spindle,thalamus},
number = {11},
pages = {2109--2124},
pmid = {32118292},
title = {{Local sleep spindles in the human thalamus}},
volume = {598},
year = {2020}
}
@book{Strogatz,
abstract = {This textbook is aimed at newcomers to nonlinear dynamics and chaos, especially students taking a first course in the subject. It is based on a one-semester course I've taught for the past several years at MIT and Cornell. My goal is to explain the mathematics as clearly as possible, and to show how it can be used to understand some of the wonders of the nonlinear world. The mathematical treatment is friendly and informal, but still careful. Analyti- cal methods, concrete examples, and geometric intuition are stressed. The theory is developed systematically, starting with first-order differential equations and their bifurcations, followed by phase plane analysis, limit cycles and their bifurcations, and culminating with the Lorenz equations, chaos, iterated maps, period doubling, renormalization, fractals, and strange attractors. A unique feature of the book is its emphasis on applications. These include me- chanical vibrations, lasers, biological rhythms, superconducting circuits, insect outbreaks, chemical oscillators, genetic control systems, chaotic waterwheels, and even a technique for using chaos to send secret messages. In each case, the sci- entific background is explained at an elementary level and closely integrated with the mathematical theory.},
author = {Strogatz, Steven H.},
file = {:home/farhad/PhD/Literature/(Studies in Nonlinearity) Steven H. Strogatz - Nonlinear Dynamics and Chaos-Westview Press (2001).pdf:pdf},
isbn = {0201543443},
publisher = {Addison-Wesley Pub},
title = {{Nonlinear dynamics and chaos: with applications to physics, biology, chemistry, and engineering}},
year = {1994}
}
@article{Marder2002,
abstract = {All network dynamics emerge from the complex interaction between the intrinsic membrane properties of network neurons and their synaptic connections. Nervous systems contain numerous amines and neuropeptides that function to both modulate the strength of synaptic connections and the intrinsic properties of network neurons. Consequently network dynamics can be tuned and configured in different ways, as a function of the actions of neuromodulators. General principles of the organization of modulatory systems in nervous systems include: (a) many neurons and networks are multiply modulated, (b) there is extensive convergence and divergence in modulator action, and (c) some modulators may be released extrinsically to the modulated circuit, while others may be released by some of the circuit neurons themselves, and act intrinsically. Some of the computational consequences of these features of modulator action are discussed.},
author = {Marder, Eve and Thirumalai, Vatsala},
doi = {10.1016/s0893-6080(02)00043-6},
file = {:home/farhad/PhD/Literature/Marder{\_}Prinz{\_}Neural{\_}Networks{\_}2002.pdf:pdf},
journal = {Neural Networks},
keywords = {cotransmission,dynamic clamp,neuromodulator,stomatogastric ganglion},
pages = {479--493},
title = {{Cellular , synaptic and network effects of neuromodulation}},
volume = {15},
year = {2002}
}
@article{Krom2020,
abstract = {Despite its ubiquitous use in medicine, and extensive knowledge of its molecular and cellular effects, how anesthesia induces loss of consciousness (LOC) and affects sensory processing remains poorly understood. Specifically, it is unclear whether anesthesia primarily disrupts thalamocortical relay or intercortical signaling. Here we recorded intracranial electroencephalogram (iEEG), local field potentials (LFPs), and single-unit activity in patients during wakefulness and light anesthesia. Propofol infusion was gradually increased while auditory stimuli were presented and patients responded to a target stimulus until they became unresponsive. We found widespread iEEG responses in association cortices during wakefulness, which were attenuated and restricted to auditory regions upon LOC. Neuronal spiking and LFP responses in primary auditory cortex (PAC) persisted after LOC, while responses in higher-order auditory regions were variable, with neuronal spiking largely attenuated. Gamma power induced by word stimuli increased after LOC while its frequency profile slowed, thus differing from local spiking activity. In summary, anesthesia-induced LOC disrupts auditory processing in association cortices while relatively sparing responses in PAC, opening new avenues for future research into mechanisms of LOC and the design of anesthetic monitoring devices.},
author = {Krom, Aaron J. and Marmelshtein, Amit and Gelbard-Sagiv, Hagar and Tankus, Ariel and Hayat, Hanna and Hayat, Daniel and Matot, Idit and Strauss, Ido and Fahoum, Firas and Soehle, Martin and Bostr{\"{o}}m, Jan and Mormann, Florian and Fried, Itzhak and Nir, Yuval},
doi = {10.1073/pnas.1917251117},
file = {:home/farhad/PhD/Literature/pnas.201917251.pdf:pdf},
issn = {0027-8424},
journal = {Proc. Natl. Acad. Sci.},
keywords = {Gamma power,Human,LFP,Propofol,Single-unit},
month = {may},
number = {21},
pages = {11770--11780},
pmid = {32398367},
title = {{Anesthesia-induced loss of consciousness disrupts auditory responses beyond primary cortex}},
url = {http://www.pnas.org/lookup/doi/10.1073/pnas.1917251117},
volume = {117},
year = {2020}
}
@article{Buzas2006,
abstract = {Nitric oxide (NO) synthase (NOS) is developmentally regulated in the embryonic brain, where NO participates in cell proliferation, survival, and differentiation. In adults, NO inhibits neurogenesis under physiological conditions. This work investigates whether the NO action is preserved all along development up to adulthood or whether its effects in adults are a new feature acquired during brain maturation. The relationship between nitrergic neurons and precursors, as well as the functional consequences of pharmacological NOS inhibition, were comparatively analyzed in the subventricular zone (SVZ) and olfactory bulb (OB) of postnatal (P7) and adult ({\textgreater}P60) mouse brains. The SVZ was markedly reduced between P7 and adults, and, at both ages, neurons expressing neuronal NOS (nNOS) were found in its striatal limits. In postnatal mice, these nitrergic neurons contained PSA-NCAM, and their projections were scarce, whereas, in adults, mature nitrergic neurons, devoid of PSA-NCAM, presented abundant neuropil. In the OB, local proliferation almost disappeared in the transition to adulthood, and periglomerular nitrergic neurons, some of which were PSA-NCAM positive, were found in postnatal and adult mice. Administration of the NOS inhibitor L-NAME did not affect cell proliferation in the SVZ or in the OB of postnatal mice, whereas it significantly enhanced the number of mitotic cells in both regions in adults. Thus, the NO action on SVZ neurogenesis is a phenomenon that appears after the postnatal age, which is probably due to the germinal layer size reduction, allowing exposure of the NO-sensitive neural precursors to the NO produced in the SVZ-striatum limits},
author = {Buz{\'{a}}s, P{\'{e}}ter and Kov{\'{a}}cs, Krisztina and Ferecsk{\'{o}}, Alex S. and Budd, Julian M.L. and Eysel, Ulf T. and Kisv{\'{a}}rday, Zolt{\'{a}}n F.},
doi = {10.1002/cne.21134},
file = {:home/farhad/PhD/Literature/cne.21134.pdf:pdf},
issn = {00219967},
journal = {J. Comp. Neurol.},
month = {dec},
number = {6},
pages = {861--881},
title = {{Model-based analysis of excitatory lateral connections in the visual cortex}},
url = {https://onlinelibrary.wiley.com/doi/10.1002/cne.21134},
volume = {499},
year = {2006}
}
@misc{Nadim2014,
abstract = {Neuromodulation underlies the flexibility of neural circuit operation and behavior. Individual neuromodulators can have divergent actions in a neuron by targeting multiple physiological mechanisms. Conversely, multiple neuromodulators may have convergent actions through overlapping targets. The divergent and convergent neuromodulator actions can be unambiguously synergistic or antagonistic, but neuromodulation often entails balanced adjustment of nonlinear membrane and synaptic properties by targeting ion channel and synaptic dynamics rather than just excitability or synaptic strength. In addition, neuromodulators can exert effects at multiple timescales, from short-term adjustments of neuron and synapse function to persistent long-term regulation. This short review summarizes some highlights of the diverse actions of neuromodulators on ion channel and synaptic properties. {\textcopyright} 2014.},
author = {Nadim, Farzan and Bucher, Dirk},
booktitle = {Curr. Opin. Neurobiol.},
doi = {10.1016/j.conb.2014.05.003},
file = {:home/farhad/PhD/Literature/nihms603280.pdf:pdf},
issn = {18736882},
month = {dec},
pages = {48--56},
pmid = {24907657},
title = {{Neuromodulation of neurons and synapses}},
url = {https://linkinghub.elsevier.com/retrieve/pii/S0959438814001044},
volume = {29},
year = {2014}
}
@article{Esser2009,
abstract = {Effective connectivity between cortical areas decreases during slow wave sleep. This decline can be observed in the reduced interareal propagation of activity evoked either directly in cortex by transcranial magnetic stimulation (TMS) or by sensory stimulation. We present here a large-scale model of the thalamocortical system that is capable of reproducing these experimental observations. This model was constructed according to a large number of physiological and anatomical constraints and includes over 30,000 spiking neurons interconnected by more than 5 million synaptic connections and organized into three cortical areas. By simulating the different effects of arousal promoting neuromodulators, the model can produce a waking or a slow wave sleep-like mode. In this work, we also seek to explain why intercortical signal transmission decreases in slow wave sleep. The traditional explanation for reduced brain responses during this state, a thalamic gate, cannot account for the reduced propagation between cortical areas. Therefore we propose that a cortical gate is responsible for this diminished intercortical propagation. We used our model to test three candidate mechanisms that might produce a cortical gate during slow wave sleep: a propensity to enter a local down state following perturbation, which blocks the propagation of activity to other areas, increases in potassium channel conductance that reduce neuronal responsiveness, and a shift in the balance of synaptic excitation and inhibition toward inhibition, which decreases network responses to perturbation. Of these mechanisms, we find that only a shift in the balance of synaptic excitation and inhibition can account for the observed in vivo response to direct cortical perturbation as well as many features of spontaneous sleep. Copyright {\textcopyright} 2009 The American Physiological Society.},
author = {Esser, Steve K. and Hill, Sean and Tononi, Giulio},
doi = {10.1152/jn.00059.2009},
file = {:home/farhad/PhD/Literature/jn.00059.2009 (1).pdf:pdf},
issn = {00223077},
journal = {J. Neurophysiol.},
number = {4},
pages = {2096--2111},
pmid = {19657080},
title = {{Breakdown of effective connectivity during slow wave sleep: Investigating the mechanism underlying a cortical gate using large-scale modeling}},
volume = {102},
year = {2009}
}
@article{Wilson1972,
abstract = {Coupled nonlinear differential equations are derived for the dynamics of spatially localized populations containing both excitatory and inhibitory model neurons. Phase plane methods and numerical solutions are then used to investigate population responses to various types of stimuli. The results obtained show simple and multiple hysteresis phenomena and limit cycle activity. The latter is particularly interesting since the frequency of the limit cycle oscillation is found to be a monotonic function of stimulus intensity. Finally, it is proved that the existence of limit cycle dynamics in response to one class of stimuli implies the existence of multiple stable states and hysteresis in response to a different class of stimuli. The relation between these findings and a number of experiments is discussed. {\textcopyright} 1972, The Biophysical Society. All rights reserved.},
author = {Wilson, Hugh R. and Cowan, Jack D.},
doi = {10.1016/S0006-3495(72)86068-5},
file = {:home/farhad/PhD/Literature/biophysj00727-0011.pdf:pdf},
issn = {00063495},
journal = {Biophys. J.},
month = {jan},
number = {1},
pages = {1--24},
title = {{Excitatory and inhibitory interactions in localized populations of model neurons}},
url = {https://linkinghub.elsevier.com/retrieve/pii/S0006349572860685},
volume = {12},
year = {1972}
}
@book{Gerstner2014,
abstract = {What happens in our brain when we make a decision? What triggers a neuron to send out a signal? What is the neural code? This textbook for advanced undergraduate and beginning graduate students provides a thorough and up-to-date introduction to the fields of computational and theoretical neuroscience. It covers classical topics, including the Hodgkin-Huxley equations and Hopfield model, as well as modern developments in the field such as Generalized Linear Models and decision theory. Concepts are introduced using clear step-by-step explanations suitable for readers with only a basic knowledge of differential equations and probabilities, and are richly illustrated by figures and worked-out examples. End-of-chapter summaries and classroom-tested exercises make the book ideal for courses or for self-study. The authors also give pointers to the literature and an extensive bibliography, which will prove invaluable to readers interested in further study.},
address = {Cambridge},
author = {Gerstner, Wulfram and Kistler, Werner M. and Naud, Richard and Paninski, Liam},
booktitle = {Neuronal Dyn. From Single Neurons to Networks Model. Cogn.},
doi = {10.1017/CBO9781107447615},
file = {:home/farhad/PhD/Literature/Wulfram Gerstner, Werner M. Kistler, Richard Naud, Liam Paninski - Neuronal Dynamics{\_} From Single Neurons to Networks and Models of Cognition-Cambridge University Press (2014).pdf:pdf},
isbn = {9781107447615},
pages = {1--577},
publisher = {Cambridge University Press},
title = {{Neuronal Dynamics}},
url = {http://ebooks.cambridge.org/ref/id/CBO9781107447615},
year = {2014}
}
@article{Massimini2005,
abstract = {When we fall asleep, consciousness fades yet the brain remains active. Why is this so? To investigate whether changes in cortical information transmission play a role, we used transcranial magnetic stimulation together with high-density electroencephalography and asked how the activation of one cortical area (the premotor area) is transmitted to the rest of the brain. During quiet wakefulness, an initial response (∼15 milliseconds) at the stimulation site was followed by a sequence of waves that moved to connected cortical areas several centimeters away. During non–rapid eye movement sleep, the initial response was stronger but was rapidly extinguished and did not propagate beyond the stimulation site. Thus, the fading of consciousness during certain stages of sleep may be related to a breakdown in cortical effective connectivity.},
author = {Massimini, Marcello},
doi = {10.1126/science.1117256},
file = {:home/farhad/PhD/Literature/tononibreakdown.pdf:pdf},
issn = {0036-8075},
journal = {Science (80-. ).},
month = {sep},
number = {5744},
pages = {2228--2232},
title = {{Breakdown of Cortical Effective Connectivity During Sleep}},
url = {http://science.sciencemag.org/content/309/5744/2228.abstract https://www.sciencemag.org/lookup/doi/10.1126/science.1117256},
volume = {309},
year = {2005}
}
@article{Tononi2006,
abstract = {This paper reviews a novel hypothesis about the functions of slow wave sleep - the synaptic homeostasis hypothesis. According to the hypothesis, plastic processes occurring during wakefulness result in a net increase in synaptic strength in many brain circuits. The role of sleep is to downscale synaptic strength to a baseline level that is energetically sustainable, makes efficient use of gray matter space, and is beneficial for learning and memory. Thus, sleep is the price we have to pay for plasticity, and its goal is the homeostatic regulation of the total synaptic weight impinging on neurons. The hypothesis accounts for a large number of experimental facts, makes several specific predictions, and has implications for both sleep and mood disorders. {\textcopyright} 2005 Elsevier Ltd. All rights reserved.},
author = {Tononi, Giulio and Cirelli, Chiara},
doi = {10.1016/j.smrv.2005.05.002},
file = {:home/farhad/PhD/Literature/1-s2.0-S1087079205000420-main.pdf:pdf},
issn = {10870792},
journal = {Sleep Med. Rev.},
keywords = {Consolidation,Delta sleep,Learning,Long-term depression,Slow oscillation,Slow waves,Synaptic scaling},
number = {1},
pages = {49--62},
pmid = {16376591},
title = {{Sleep function and synaptic homeostasis}},
volume = {10},
year = {2006}
}
@article{Brown2012,
abstract = {This review summarizes the brain mechanisms controlling sleep and wakefulness. Wakefulness promoting systems cause low-voltage, fast activity in the electroencephalogram (EEG). Multiple interacting neurotransmitter systems in the brain stem, hypothalamus, and basal forebrain converge onto common effector systems in the thalamus and cortex. Sleep results from the inhibition of wake-promoting systems by homeostatic sleep factors such as adenosine and nitric oxide and GABAergic neurons in the preoptic area of the hypothalamus, resulting in large-amplitude, slow EEG oscillations. Local, activity-dependent factors modulate the amplitude and frequency of cortical slow oscillations. Non-rapid-eye-movement (NREM) sleep results in conservation of brain energy and facilitates memory consolidation through the modulation of synaptic weights. Rapid-eye-movement (REM) sleep results from the interaction of brain stem cholinergic, aminergic, and GABAergic neurons which control the activity of glutamatergic reticular formation neurons leading to REM sleep phenomena such as muscle atonia, REMs, dreaming, and cortical activation. Strong activation of limbic regions during REM sleep suggests a role in regulation of emotion. Genetic studies suggest that brain mechanisms controlling waking and NREM sleep are strongly conserved throughout evolution, underscoring their enormous importance for brain function. Sleep disruption interferes with the normal restorative functions of NREM and REM sleep, resulting in disruptions of breathing and cardiovascular function, changes in emotional reactivity, and cognitive impairments in attention, memory, and decision making.},
author = {Brown, Ritchie E. and Basheer, Radhika and McKenna, James T. and Strecker, Robert E. and McCarley, Robert W.},
doi = {10.1152/physrev.00032.2011},
file = {:home/farhad/PhD/Literature/c4201a88d6248648b5a37fe7577af61618ad.pdf:pdf},
issn = {0031-9333},
journal = {Physiol. Rev.},
month = {jul},
number = {3},
pages = {1087--1187},
pmid = {22811426},
title = {{Control of Sleep and Wakefulness}},
url = {https://www.physiology.org/doi/10.1152/physrev.00032.2011},
volume = {92},
year = {2012}
}
@incollection{SanMiguel2000a,
abstract = {The study of the effects of noise and fluctuations is a well established subject in several different disciplines ranging from pure mathematics (stochastic processes) to physics (fluctuations) and electrical engineering (noise and radiophysics). In traditional statistical physics, fluctuations are of thermal origin giving rise to small departures from a mean value. They tend to zero as one approaches the thermodynamic limit in which different statistical descriptions (different ensembles) become equivalent. Likewise, in more applied contexts fluctuations or noise are usually regarded as small corrections to a deterministic (noise free) behavior that degrades a signal-to-noise ratio or can cause transmission errors. In such framework fluctuations are a correction that can be usually dealt with through some sort of linearization of dynamics around a mean or noise free dynamics. A different point of view about fluctuations emerges, for example, in the study of critical phenomena in the 1970's. The statistical physics description of these phenomena requires a formulation appropriate for a system dominated by fluctuations and nonlinear it ies. A linear theory only identifies the existence of a critical point by a divergence of fluctuations.},
address = {Dordrecht},
author = {{San Miguel}, Maxi and Toral, Ra{\'{u}}l},
booktitle = {Instab. Nonequilibrium Struct. VI},
doi = {10.1007/978-94-011-4247-2_2},
editor = {Tirapegui, Enrique and Mart{\'{i}}nez, Javier and Tiemann, Rolando},
file = {:home/farhad/PhD/Literature/[Nonlinear Phenomena and Complex Systems 5] Marc Brachet (auth.), Enrique Tirapegui, Javier Mart{\'{i}}nez, Rolando Tiemann (eds.) - Instabilities and Nonequilibrium Structures VI (2000, Springer Netherlands) - libgen.lc.pdf:pdf},
isbn = {978-94-011-4247-2},
pages = {35--127},
publisher = {Springer Netherlands},
title = {{Stochastic Effects in Physical Systems}},
url = {https://doi.org/10.1007/978-94-011-4247-2{\_}2 http://link.springer.com/10.1007/978-94-011-4247-2{\_}2},
year = {2000}
}
@article{Compte2003,
abstract = {Slow oscillatory activity ({\textless}1 Hz) is observed in vivo in the cortex during slow-wave sleep or under anesthesia and in vitro when the bath solution is chosen to more closely mimic cerebrospinal fluid. Here we present a biophysical network model for the slow oscillations observed in vitro that reprouces the single neuron behaviors and collective network firing patterns in control as well as under pharmacological manipulations. The membrane potential of a neuron oscillates slowly (at {\textless}1 Hz) between a down state and an up state; the up state is maintained by strong recurrent excitation balanced by inhibition, and the transition to the down state is due to a slow adaptation current (Na+-dependent K+ current). Consistent with in vivo data, the input resistance of a model neuron, on average, is the largest at the end of the down state and the smallest during the initial phase of the up state. An activity wave is initiated by spontaneous spike discharges in a minority of neurons, and propagates across the network at a speed of 3-8 mm/s in control and 20-50 mm/s with inhibition block. Our work suggests that long-range excitatory patchy connections contribute significantly to this wave propagation. Finally, we show with this model that various known physiological effects of neuromodulation can switch the network to tonic firing, thus simulating a transition to the waking state.},
author = {Compte, Albert and Sanchez-Vives, Maria V. and McCormick, David A. and Wang, Xiao Jing},
doi = {10.1152/jn.00845.2002},
file = {:home/farhad/PhD/Literature/jn.00845.2002.pdf:pdf},
issn = {00223077},
journal = {J. Neurophysiol.},
number = {5},
pages = {2707--2725},
pmid = {12612051},
title = {{Cellular and network mechanisms of slow oscillatory activity ({\textless}1 Hz) and wave propagations in a cortical network model}},
volume = {89},
year = {2003}
}
@article{Issa2008,
abstract = {Most sensory stimuli do not reach conscious perception during sleep. It has been thought that the thalamus prevents the relay of sensory information to cortex during sleep, but the consequences for cortical responses to sensory signals in this physiological state remain unclear. We recorded from two auditory cortical areas downstream of the thalamus in naturally sleeping marmoset monkeys. Single neurons in primary auditory cortex either increased or decreased their responses during sleep compared with wakefulness. In lateral belt, a secondary auditory cortical area, the response modulation was also bidirectional and showed no clear systematic depressive effect of sleep. When averaged across neurons, sound-evoked activity in these two auditory cortical areas was surprisingly well preserved during sleep. Neural responses to acoustic stimulation were present during both slow-wave and rapid-eye movement sleep, were repeatedly observed over multiple sleep cycles, and demonstrated similar discharge patterns to the responses recorded during wakefulness in the same neuron. Our results suggest that the thalamus is not as effective a gate for the flow of sensory information as previously thought. At the cortical stage, a novel pattern of activation/deactivation appears across neurons. Because the neural signal reaches as far as secondary auditory cortex, this leaves open the possibility of altered sensory processing of auditory information during sleep. Copyright {\textcopyright} 2008 Society for Neuroscience.},
author = {Issa, Elias B. and Wang, Xiaoqin},
doi = {10.1523/JNEUROSCI.3086-08.2008},
file = {:home/farhad/PhD/Literature/14467.full.pdf:pdf},
issn = {0270-6474},
journal = {J. Neurosci.},
keywords = {Auditory cortex,Hearing,Lateral belt,Primate,Sensory,Sleep},
month = {dec},
number = {53},
pages = {14467--14480},
title = {{Sensory Responses during Sleep in Primate Primary and Secondary Auditory Cortex}},
url = {http://www.jneurosci.org/cgi/doi/10.1523/JNEUROSCI.3086-08.2008},
volume = {28},
year = {2008}
}
@article{Hodgkin1952,
abstract = {1},
author = {Hodgkin, A. L. and Huxley, A. F. and Katz, B.},
doi = {10.1113/jphysiol.1952.sp004716},
file = {:home/farhad/PhD/Literature/jphysiol01447-0057.pdf:pdf},
issn = {0022-3751},
journal = {J. Physiol.},
month = {apr},
number = {4},
pages = {424--448},
title = {{Measurement of current‐voltage relations in the membrane of the giant axon of Loligo}},
url = {https://onlinelibrary.wiley.com/doi/abs/10.1113/jphysiol.1952.sp004716},
volume = {116},
year = {1952}
}
@article{Weigenand2014,
abstract = {NREM sleep is characterized by two hallmarks, namely K-complexes (KCs) during sleep stage N2 and cortical slow oscillations (SOs) during sleep stage N3. While the underlying dynamics on the neuronal level is well known and can be easily measured, the resulting behavior on the macroscopic population level remains unclear. On the basis of an extended neural mass model of the cortex, we suggest a new interpretation of the mechanisms responsible for the generation of KCs and SOs. As the cortex transitions from wake to deep sleep, in our model it approaches an oscillatory regime via a Hopf bifurcation. Importantly, there is a canard phenomenon arising from a homoclinic bifurcation, whose orbit determines the shape of large amplitude SOs. A KC corresponds to a single excursion along the homoclinic orbit, while SOs are noise-driven oscillations around a stable focus. The model generates both time series and spectra that strikingly resemble real electroencephalogram data and points out possible differences between the different stages of natural sleep.},
author = {Weigenand, Arne and {Schellenberger Costa}, Michael and Ngo, Hong-Viet Victor and Claussen, Jens Christian and Martinetz, Thomas},
doi = {10.1371/journal.pcbi.1003923},
editor = {Jbabdi, Saad},
file = {:home/farhad/PhD/Literature/journal.pcbi.1003923.PDF:PDF},
issn = {1553-7358},
journal = {PLoS Comput. Biol.},
month = {nov},
number = {11},
pages = {e1003923},
pmid = {25392991},
title = {{Characterization of k-complexes and slow wave activity in a neural mass model}},
url = {https://dx.plos.org/10.1371/journal.pcbi.1003923},
volume = {10},
year = {2014}
}
@article{Goldman2020,
abstract = {Understanding the many facets of the organization of brain dynamics at large scales remains largely unexplored. Here, we 1 construct a brain-wide model based on recent progress in biologically-realistic population models obtained using mean-field 2 techniques. We use The Virtual Brain (TVB) as a simulation platform and incorporate mean-field models of networks of 3 Adaptive Exponential (AdEx) integrate-and-fire neurons. Such models can capture the main intrinsic firing properties of central 4 neurons, such as adaptation, and also include the typical kinetics of postsynaptic conductances. We hypothesize that such 5 features are important to a biologically realistic simulation of brain dynamics. The resulting "TVB-AdEx" model is shown 6 here to generate two fundamental dynamical states, asynchronous-irregular (AI) and Up-Down states, which correspond to the 7 asynchronous and synchronized dynamics of wakefulness and slow-wave sleep, respectively. The synchrony of slow waves 8 appear as an emergent property at large scales, and reproduce the very different patterns of functional connectivity found in 9 slow-waves compared to asynchronous states. Next, we simulated experiments with transcranial magnetic stimulation (TMS) 10 during asynchronous and slow-wave states, and show that, like in experimental data, the effect of the stimulation greatly 11 depends on the activity state. During slow waves, the response is strong but remains local, in contrast with asynchronous states, 12 where the response is weaker but propagates across brain areas. To compare more quantitatively with wake and slow-wave sleep 13 states, we compute the perturbational complexity index and show that it matches the value estimated from TMS experiments. 14 We conclude that the TVB-AdEx model replicates some of the properties of synchrony and responsiveness seen in the human 15 brain, and is a promising tool to study spontaneous and evoked large-scale dynamics in the normal, anesthetized or pathological 16 brain. 17 Keywords 18},
archivePrefix = {arXiv},
arxivId = {doi.org/10.1101/2020.12.28.424574},
author = {Goldman, Jennifer S and Kusch, Lionel and Yalcinkaya, Bahar Hazal and Depannemaecker, Damien and Nghiem, Trang-Anh E and Jirsa, Viktor and Destexhe, Alain},
doi = {doi.org/10.1101/2020.12.28.424574},
eprint = {10.1101/2020.12.28.424574},
file = {:home/farhad/PhD/Literature/2020.12.28.424574v1.full.pdf:pdf},
journal = {bioRxiv},
keywords = {19 slow-wave sleep,Neural simulation,biophysics,computational models,evoked responses,mean-field model,spontaneous activity,wake,whole-brain 20},
pages = {2020.12.28.424574},
primaryClass = {doi.org},
title = {{Brain-scale emergence of slow-wave synchrony and highly responsive asynchronous states based on biologically realistic population models simulated in The Virtual Brain}},
url = {https://doi.org/10.1101/2020.12.28.424574},
year = {2020}
}
@article{Cirelli2020,
abstract = {We summarize here several studies performed in our laboratory, mainly using serial block-face scanning electron microscopy (SBEM), to assess how sleep, spontaneous waking and short sleep deprivation affect the size and number of synapses in the cerebral cortex and hippocampus. With SBEM, we reconstructed thousands of cortical and hippocampal excitatory, axospinous synapses and compared the distribution of their size after several hours of sleep relative to several hours of waking. Because stronger synapses are on average also bigger, the goal was to test a prediction of the synaptic homeostasis hypothesis, according to which overall synaptic strength increases during waking, owing to ongoing learning, and needs to be renormalized during sleep, to avoid saturation and to benefit memory consolidation and integration. Consistent with this hypothesis, we found that the size of the axon–spine interface (ASI), a morphological measure of synaptic strength, was on average smaller after sleep, but with interesting differences between primary cortex and the CA1 region of the hippocampus. In two-week-old mouse pups, the decline in ASI size after sleep was larger, and affected more cortical synapses, compared with one-month-old adolescent mice, suggesting that synaptic renormalization during sleep may be especially important during early development. This work is still in progress and other brain areas need to be tested after sleep, acute sleep loss and chronic sleep restriction. Still, the current results show that a few hours of sleep or waking lead to significant changes in synaptic morphology that can be linked to changes in synaptic efficacy. This article is part of the Theo Murphy meeting issue ‘Memory reactivation: replaying events past, present and future'.},
author = {Cirelli, Chiara and Tononi, Giulio},
doi = {10.1098/rstb.2019.0235},
file = {:home/farhad/PhD/Literature/rstb.2019.0235.pdf:pdf},
issn = {14712970},
journal = {Philos. Trans. R. Soc. B Biol. Sci.},
keywords = {Cerebral cortex,Hippocampus,Mouse,Serial electron microscopy,Spine},
number = {1799},
pmid = {32248785},
title = {{Effects of sleep and waking on the synaptic ultrastructure}},
volume = {375},
year = {2020}
}
@article{Sela2020,
abstract = {A fundamental feature of sleep is reduced behavioral responsiveness to external events, but the extent of processing along sensory pathways remains poorly understood. While responses are comparable across wakefulness and sleep in auditory cortex (AC), neuronal activity in downstream regions remains unknown. Here we recorded spiking activity in 435 neuronal clusters evoked by acoustic stimuli in the perirhinal cortex (PRC) and in AC of freely behaving male rats across wakefulness and sleep. Neuronal responses in AC showed modest ({\~{}}10{\%}) differences in response gain across vigilance states, replicating previous studies. By contrast, PRC neuronal responses were robustly attenuated by 47{\%} and 36{\%} during NREM sleep and REM sleep, respectively. Beyond the separation according to cortical region, response latency in each neuronal cluster was correlated with the degree of NREM sleep attenuation, such that late ({\textgreater}40 ms) responses in all monitored regions diminished during NREM sleep. The robust attenuation of late responses prevalent in PRC represents a novel neural correlate of sensory disconnection during sleep, opening new avenues for investigating the mediating mechanisms.},
author = {Sela, Yaniv and Krom, Aaron Joseph and Bergman, Lottem and Regev, Noa and Nir, Yuval},
doi = {10.1523/JNEUROSCI.1186-19.2020},
file = {:home/farhad/PhD/Literature/Sela2020.pdf:pdf},
issn = {15292401},
journal = {J. Neurosci.},
keywords = {Auditory,NREM,Perirhinal,REM,Single-unit,Sleep},
number = {14},
pages = {2895--2905},
pmid = {32071140},
title = {{Sleep differentially affects early and late neuronal responses to sounds in auditory and perirhinal cortices}},
volume = {40},
year = {2020}
}
@article{Wei2018,
abstract = {Sleep plays an important role in the consolidation of recent memories. However, the cellular and synaptic mechanisms of consolidation during sleep remain poorly understood. In this study, using a realistic computational model of the thalamocortical network, we tested the role of Non-Rapid Eye Movement (NREM) sleep in memory consolidation. We found that sleep spindles (the hallmark of N2 stage sleep) and slow oscillations (the hallmark of N3 stage sleep) both promote replay of the spike sequences learned in the awake state and replay was localized at the trained network locations. Memory performance improved after a period of NREM sleep but not after the same time period in awake. When multiple memories were trained, the local nature of the spike sequence replay during spindles allowed replay of the distinct memory traces independently, while slow oscillations promoted competition that could prevent replay of the weak memories in a presence of the stronger memory traces. This could lead to extinction of the weak memories unless when sleep spindles (N2 sleep) preceded slow oscillations (N3 sleep), as observed during the natural sleep cycle. Our study presents a mechanistic explanation for the role of sleep rhythms in memory consolidation and proposes a testable hypothesis how the natural structure of sleep stages provides an optimal environment to consolidate memories.},
author = {Wei, Yina and Krishnan, Giri P. and Komarov, Maxim and Bazhenov, Maxim},
doi = {10.1371/journal.pcbi.1006322},
editor = {Battaglia, Francesco P.},
file = {:home/farhad/PhD/Literature/pcbi.1006322.pdf:pdf},
isbn = {1111111111},
issn = {1553-7358},
journal = {PLOS Comput. Biol.},
month = {jul},
number = {7},
pages = {e1006322},
pmid = {29985966},
title = {{Differential roles of sleep spindles and sleep slow oscillations in memory consolidation}},
url = {https://dx.plos.org/10.1371/journal.pcbi.1006322},
volume = {14},
year = {2018}
}
@article{Buzsaki2012,
abstract = {Neuronal activity in the brain gives rise to transmembrane currents that can be measured in the extracellular medium. Although the major contributor of the extracellular signal is the synaptic transmembrane current, other sources-including Na+ and Ca2+ spikes, ionic fluxes through voltage-and ligand-gated channels, and intrinsic membrane oscillations-can substantially shape the extracellular field. High-density recordings of field activity in animals and subdural grid recordings in humans, combined with recently developed data processing tools and computational modelling, can provide insight into the cooperative behaviour of neurons, their average synaptic input and their spiking output, and can increase our understanding of how these processes contribute to the extracellular signal. {\textcopyright} 2012 Macmillan Publishers Limited. All rights reserved.},
author = {Buzs{\'{a}}ki, Gy{\"{o}}rgy and Anastassiou, Costas A. and Koch, Christof},
doi = {10.1038/nrn3241},
file = {:home/farhad/PhD/Literature/nrn3241.pdf:pdf},
issn = {1471003X},
journal = {Nat. Rev. Neurosci.},
number = {6},
pages = {407--420},
pmid = {22595786},
publisher = {Nature Publishing Group},
title = {{The origin of extracellular fields and currents-EEG, ECoG, LFP and spikes}},
volume = {13},
year = {2012}
}
@article{Deco2014,
abstract = {The spontaneous activity of the brain shows different features at different scales. On one hand, neuroimaging studies show that long-range correlations are highly structured in spatiotemporal patterns, known as resting-state networks, on the other hand, neurophysiological reports show that short-range correlations between neighboring neurons are low, despite a large amount of shared presynaptic inputs. Different dynamical mechanisms of local decorrelation have been proposed, among which is feedback inhibition. Here, we investigated the effect of locally regulating the feedback inhibition on the global dynamics of a large-scale brain model, in which the long-range connections are given by diffusion imaging data of human subjects. We used simulations and analytical methods to show that locally constraining the feedback inhibition to compensate for the excess of long-range excitatory connectivity, to preserve the asynchronous state, crucially changes the characteristics of the emergent resting and evoked activity. First, it significantly improves the model's prediction of the empirical human functional connectivity. Second, relaxing this constraint leads to an unrealistic network evoked activity, with systematic coactivation of cortical areas which are components of the default-mode network, whereas regulation of feedback inhibition prevents this. Finally, information theoretic analysis shows that regulation of the local feedback inhibition increases both the entropy and the Fisher information of the network evoked responses. Hence, it enhances the information capacity and the discrimination accuracy of the global network. In conclusion, the local excitation-inhibition ratio impacts the structure of the spontaneous activity and the information transmission at the large-scale brain level. {\textcopyright} 2014 the authors.},
author = {Deco, Gustavo and Ponce-Alvarez, Adri{\'{a}}n and Hagmann, Patric and Romani, Gian Luca and Mantini, Dante and Corbetta, Maurizio},
doi = {10.1523/JNEUROSCI.5068-13.2014},
file = {:home/farhad/PhD/Literature/7886.full.pdf:pdf},
issn = {0270-6474},
journal = {J. Neurosci.},
keywords = {Anatomical connectivity,Functional connectivity,Large-scale brain model,Local feedback inhibition,Resting-state activity},
month = {jun},
number = {23},
pages = {7886--7898},
pmid = {24899711},
title = {{How Local Excitation-Inhibition Ratio Impacts the Whole Brain Dynamics}},
url = {https://www.jneurosci.org/lookup/doi/10.1523/JNEUROSCI.5068-13.2014},
volume = {34},
year = {2014}
}
@article{Welch1967,
abstract = {The use of the fast Fourier transform in power spectrum analysis is described. Principal advantages of this method are a reduction in the number of computations and in required core storage, and convenient application in nonstationarity tests. The method involves sectioning the record and averaging modified periodograms of the sections.},
author = {Welch, P.},
doi = {10.1109/TAU.1967.1161901},
file = {:home/farhad/PhD/Literature/Welch{\_}TheuseoffastFouriertransformfortheestimationofpowerspectra{\_}Amethodbasedontimeaveragingovershortmodifiedperiodograms.pdf:pdf},
issn = {0018-9278},
journal = {IEEE Trans. Audio Electroacoust.},
month = {jun},
number = {2},
pages = {70--73},
title = {{The use of fast Fourier transform for the estimation of power spectra: A method based on time averaging over short, modified periodograms}},
url = {http://ieeexplore.ieee.org/document/1161901/},
volume = {15},
year = {1967}
}
@article{Budd2001,
abstract = {To characterise spatially a major component of the anatomical basis of local lateral inhibition in layer 4 of cat visual cortex (area 17), we analysed the lateral distribution of neuronal somata postsynaptic to electro-physiologically characterised GABAergic clutch (basket) cell axons (CC1 and CC2). We report two main results. First, the clutch cell axons appear to show isotropic lateral connectivity near their cell body (less than 50 $\mu$m radius), but beyond this core region they show anisotropic lateral connectivity, preferring particular angular sectors around their cell body. Second, we estimated the probability of lateral connection for each axon arbor as a function of radial distance from the parent soma. We found that this radial function has a brief rising phase, to a peak at 30-45 $\mu$m, and a longer, exponential decaying phase, with a space constant of around 50 $\mu$m. The shape of the radial connection probability function suggests that most lateral inhibitory connections of clutch cells are formed with neurons in nearest-neighbour cortical columns. Taken together, the results suggest that these individual layer-4 clutch cell axons may inhibit all (isotropic) nearest-neighbour cortical columns with a relatively high probability of connection, but outside this core region may provide a type of anisotropic lateral inhibition of cortical columns with a radially decreasing probability of connection.},
author = {Budd, Julian M. and Kisv{\'{a}}rday, Zolt{\'{a}}n F.},
doi = {10.1007/s002210100817},
file = {:home/farhad/PhD/Literature/s002210100817.pdf:pdf},
issn = {0014-4819},
journal = {Exp. Brain Res.},
keywords = {Basket cell,Cat,GABA,Lateral network,Neuroinformatics,Receptive-field},
month = {sep},
number = {2},
pages = {245--250},
pmid = {11521157},
title = {{Local lateral connectivity of inhibitory clutch cells in layer 4 of cat visual cortex (area 17)}},
url = {http://link.springer.com/10.1007/s002210100817},
volume = {140},
year = {2001}
}
@article{Bensaid2019,
abstract = {Understanding the origin of the main physiological processes involved in consciousness is a major challenge of contemporary neuroscience, with crucial implications for the study of Disorders of Consciousness (DOC). The difficulties in achieving this task include the considerable quantity of experimental data in this field, along with the non-intuitive, nonlinear nature of neuronal dynamics. One possibility of integrating the main results from the experimental literature into a cohesive framework, while accounting for nonlinear brain dynamics, is the use of physiologically-inspired computational models. In this study, we present a physiologically-grounded computational model, attempting to account for the main micro-circuits identified in the human cortex, while including the specificities of each neuronal type. More specifically, the model accounts for thalamo-cortical (vertical) regulation of cortico-cortical (horizontal) connectivity, which is a central mechanism for brain information integration and processing. The distinct neuronal assemblies communicate through feedforward and feedback excitatory and inhibitory synaptic connections implemented in a template brain accounting for long-range connectome. The EEG generated by this physiologically-based simulated brain is validated through comparison with brain rhythms recorded in humans in two states of consciousness (wakefulness, sleep). Using the model, it is possible to reproduce the local disynaptic disinhibition of basket cells (fast GABAergic inhibition) and glutamatergic pyramidal neurons through long-range activation of vasoactive intestinal-peptide (VIP) interneurons that induced inhibition of somatostatin positive (SST) interneurons. The model (COALIA) predicts that the strength and dynamics of the thalamic output on the cortex control the local and long-range cortical processing of information. Furthermore, the model reproduces and explains clinical results regarding the complexity of transcranial magnetic stimulation TMS-evoked EEG responses in DOC patients and healthy volunteers, through a modulation of thalamo-cortical connectivity that governs the level of cortico-cortical communication. This new model provides a quantitative framework to accelerate the study of the physiological mechanisms involved in the emergence, maintenance and disruption (sleep, anesthesia, DOC) of consciousness.},
author = {Bensaid, Siouar and Modolo, Julien and Merlet, Isabelle and Wendling, Fabrice and Benquet, Pascal},
doi = {10.3389/fnsys.2019.00059},
file = {:home/farhad/PhD/Literature/fnsys-13-00059.pdf:pdf},
issn = {16625137},
journal = {Front. Syst. Neurosci.},
keywords = {GABA,TMS-EEG,brain connectivity,computational modeling,disinhibition,disorders of consciousness (DOC),feedforward inhibition},
number = {November},
pages = {1--18},
title = {{COALIA: A Computational Model of Human EEG for Consciousness Research}},
volume = {13},
year = {2019}
}
@article{Steriade2001,
abstract = {In this first intracellular study of neocortical activities during waking and sleep states, we hypothesized that synaptic activities during natural states of vigilance have a decisive impact on the observed electrophysiological properties of neurons that were previously studied under anesthesia or in brain slices. We investigated the incidence of different firing patterns in neocortical neurons of awake cats, the relation between membrane potential fluctuations and firing rates, and the input resistance during all states of vigilance. In awake animals, the neurons displaying fast-spiking firing patterns were more numerous, whereas the incidence of neurons with intrinsically bursting patterns was much lower than in our previous experiments conducted on the intact-cortex or isolated cortical slabs of anesthetized cats. Although cortical neurons displayed prolonged hyperpolarizing phases during slow-wave sleep, the firing rates during the depolarizing phases of the slow sleep oscillation was as high during these epochs as during waking and rapid-eye-movement sleep. Maximum firing rates, exceeding those of regular-spiking neurons, were reached by conventional fast-spiking neurons during both waking and sleep states, and by fast-rhythmic-bursting neurons during waking. The input resistance was more stable and it increased during quiet wakefulness, compared with sleep states. As waking is associated with high synaptic activity, we explain this result by a higher release of activating neuromodulators, which produce an increase in the input resistance of cortical neurons. In view of the high firing rates in the functionally disconnected state of slow-wave sleep, we suggest that neocortical neurons are engaged in processing internally generated signals.},
author = {Steriade, M. and Timofeev, I. and Grenier, F.},
doi = {10.1152/jn.2001.85.5.1969},
file = {:home/farhad/PhD/Literature/jn.2001.85.5.1969.pdf:pdf},
issn = {0022-3077},
journal = {J. Neurophysiol.},
month = {may},
number = {5},
pages = {1969--1985},
pmid = {11353014},
title = {{Natural waking and sleep states: A view from inside neocortical neurons}},
url = {https://www.physiology.org/doi/10.1152/jn.2001.85.5.1969},
volume = {85},
year = {2001}
}
@article{Vyazovskiy2009,
abstract = {The need to sleep grows with the duration of wakefulness and dissipates with time spent asleep, a process called sleep homeostasis. What are the consequences of staying awake on brain cells, and why is sleep needed? Surprisingly, we do not know whether the firing of cortical neurons is affected by how long an animal has been awake or asleep. Here, we found that after sustained wakefulness cortical neurons fire at higher frequencies in all behavioral states. During early NREM sleep after sustained wakefulness, periods of population activity (ON) are short, frequent, and associated with synchronous firing, while periods of neuronal silence are long and frequent. After sustained sleep, firing rates and synchrony decrease, while the duration of ON periods increases. Changes in firing patterns in NREM sleep correlate with changes in slow-wave activity, a marker of sleep homeostasis. Thus, the systematic increase of firing during wakefulness is counterbalanced by staying asleep. {\textcopyright} 2009 Elsevier Inc. All rights reserved.},
author = {Vyazovskiy, Vladyslav V and Olcese, Umberto and Lazimy, Yaniv M and Faraguna, Ugo and Esser, Steve K. and Williams, Justin C and Cirelli, Chiara and Tononi, Giulio},
doi = {10.1016/j.neuron.2009.08.024},
file = {:home/farhad/PhD/Literature/nihms173051.pdf:pdf},
issn = {08966273},
journal = {Neuron},
keywords = {SIGNALING,SYSBIO,SYSNEURO},
month = {sep},
number = {6},
pages = {865--878},
pmid = {19778514},
title = {{Cortical Firing and Sleep Homeostasis}},
url = {https://linkinghub.elsevier.com/retrieve/pii/S0896627309006370},
volume = {63},
year = {2009}
}
@article{Lee2012b,
abstract = {Switches between different behavioral states of the animal are associated with prominent changes in global brain activity, between sleep and wakefulness or from inattentive to vigilant states. What mechanisms control brain states, and what are the functions of the different states? Here we summarize current understanding of the key neural circuits involved in regulating brain states, with a particular emphasis on the subcortical neuromodulatory systems. At the functional level, arousal and attention can greatly enhance sensory processing, whereas sleep and quiet wakefulness may facilitate learning and memory. Several new techniques developed over the past decade promise great advances in our understanding of the neural control and function of different brain states.},
author = {Lee, Seung Hee and Dan, Yang},
doi = {10.1016/j.neuron.2012.09.012},
file = {:home/farhad/PhD/Literature/PIIS0896627312008203.pdf:pdf},
issn = {10974199},
journal = {Neuron},
number = {1},
pages = {209--222},
pmid = {23040816},
publisher = {Elsevier Inc.},
title = {{Neuromodulation of Brain States}},
url = {http://dx.doi.org/10.1016/j.neuron.2012.09.012},
volume = {76},
year = {2012}
}
@book{Freeman2013,
abstract = {Advanced Temporal and Spatial Analysis of Electroencephalographic (EEG) Signals},
address = {New York, NY},
author = {Freeman, Walter J. and Quiroga, Rodrigo Quian},
booktitle = {Imaging Brain Funct. With EEG},
doi = {10.1007/978-1-4614-4984-3},
file = {:home/farhad/PhD/Literature/Walter Freeman, Rodrigo Quian Quiroga - Imaging Brain Function With EEG{\_} Advanced Temporal and Spatial Analysis of Electroencephalographic Signals (2012, Springer) - libgen.lc.pdf:pdf},
isbn = {978-1-4614-4983-6},
publisher = {Springer New York},
title = {{Imaging Brain Function With EEG}},
url = {http://link.springer.com/10.1007/978-1-4614-4984-3},
year = {2013}
}
@article{Sanchez-Vives2020,
abstract = {Slow oscillations are the coordinated activity of large neuronal populations consisting of alternating active (Up states) and silent periods (Down states). These oscillations occur in the corticothalamocortical network during slow-wave sleep and deep anesthesia. They also spontaneously occur in isolated cortical slices or in disconnected ‘cortical islands' in brain damage. This rhythmic activity emerges in the cortical network when there are no other driving inputs and is considered its default activity pattern. During Up states, neocortical neurons receive barrages of synaptic inputs and fire action potentials. During Down states, neurons remain silent; rather they are hyperpolarized, and synaptic activity is almost nonexistent. From a dynamic perspective, this pattern is often referred to as a state-dependent bistability. During Up states, the activity expresses coherent oscillations at high frequencies in the beta and gamma ranges, sharing properties with wakefulness. The impact of Up/Down states on synaptic transmission and plasticity and its relationship with sleep are discussed.},
author = {Sanchez-Vives, Maria V.},
doi = {10.1016/j.cophys.2020.04.005},
file = {:home/farhad/PhD/Literature/1-s2.0-S2468867320300365-main.pdf:pdf},
issn = {24688673},
journal = {Curr. Opin. Physiol.},
number = {Figure 1},
pages = {217--223},
publisher = {Elsevier Ltd},
title = {{Origin and dynamics of cortical slow oscillations}},
url = {https://doi.org/10.1016/j.cophys.2020.04.005},
volume = {15},
year = {2020}
}
@article{Cirelli2000,
abstract = {Behavioral studies indicate that the ability to acquire long-term memories is severely impaired during sleep. It is unclear, however, why the highly synchronous discharge of neurons during sleep should not be followed by the induction of enduring plastic changes. Here we show that the expression of phosphorylated CRE-binding protein, Arc, and BDNF, three genes whose induction is often associated with synaptic plasticity, is high during waking and low during sleep. We also show that the induction of these genes during waking depends on the activity of the noradrenergic system, which is high in waking and low in sleep. These molecular results complement behavioral evidence and provide a mechanism for the impairment of long-term memory acquisition during sleep.},
author = {Cirelli, Chiara and Tononi, Giulio},
doi = {10.1523/jneurosci.20-24-09187.2000},
file = {:home/farhad/PhD/Literature/9187.full.pdf:pdf},
issn = {02706474},
journal = {J. Neurosci.},
keywords = {Arc,BDNF,Memory,Neural plasticity,Norepinephrine,P-CREB,Sleep,Sleep deprivation,Waking},
number = {24},
pages = {9187--9194},
pmid = {11124996},
title = {{Differential expression of plasticity-related genes in waking and sleep and their regulation by the noradrenergic system}},
volume = {20},
year = {2000}
}
@article{Liu2010,
abstract = {Despite evidence that waking is associated with net synaptic potentiation and sleep with depression, direct proof for changes in synaptic currents is lacking in large brain areas such as the cerebral cortex. By recording miniature EPSCs (mEPSCs) from frontal cortex slices of mice and rats that had been awake or asleep, we found that the frequency and amplitude of mEPSCs increased after waking and decreased after sleep, independent of time of day. Recovery sleep after deprivation also decreased mEPSCs, suggesting that sleep favors synaptic homeostasis. Since stronger synapses require more energy, space, and supplies, a generalized renormalization of synapses may be an important function of sleep. Copyright {\textcopyright} 2010 the authors.},
author = {Liu, Zhong Wu and Faraguna, Ugo and Cirelli, Chiara and Tononi, Giulio and Gao, Xiao Bing},
doi = {10.1523/JNEUROSCI.1409-10.2010},
file = {:home/farhad/PhD/Literature/zns8671.pdf:pdf},
issn = {02706474},
journal = {J. Neurosci.},
number = {25},
pages = {8671--8675},
pmid = {20573912},
title = {{Direct evidence for wake-related increases and sleep-related decreases in synaptic strength in rodent cortex}},
volume = {30},
year = {2010}
}
@article{Mazzoni2008,
abstract = {Recordings of local field potentials (LFPs) reveal that the sensory cortex displays rhythmic activity and fluctuations over a wide range of frequencies and amplitudes. Yet, the role of this kind of activity in encoding sensory information remains largely unknown. To understand the rules of translation between the structure of sensory stimuli and the fluctuations of cortical responses, we simulated a sparsely connected network of excitatory and inhibitory neurons modeling a local cortical population, and we determined how the LFPs generated by the network encode information about input stimuli. We first considered simple static and periodic stimuli and then naturalistic input stimuli based on electrophysiological recordings from the thalamus of anesthetized monkeys watching natural movie scenes. We found that the simulated network produced stimulus-related LFP changes that were in striking agreement with the LFPs obtained from the primary visual cortex. Moreover, our results demonstrate that the network encoded static input spike rates into gamma-range oscillations generated by inhibitory-excitatory neural interactions and encoded slow dynamic features of the input into slow LFP fluctuations mediated by stimulus-neural interactions. The model cortical network processed dynamic stimuli with naturalistic temporal structure by using low and high response frequencies as independent communication channels, again in agreement with recent reports from visual cortex responses to naturalistic movies. One potential function of this frequency decomposition into independent information channels operated by the cortical network may be that of enhancing the capacity of the cortical column to encode our complex sensory environment. {\textcopyright} 2008 Mazzoni et al.},
author = {Mazzoni, Alberto and Panzeri, Stefano and Logothetis, Nikos K. and Brunel, Nicolas},
doi = {10.1371/journal.pcbi.1000239},
file = {:home/farhad/PhD/Literature/journal.pcbi.1000239.PDF:PDF},
issn = {1553734X},
journal = {PLoS Comput. Biol.},
number = {12},
pmid = {19079571},
title = {{Encoding of naturalistic stimuli by local field potential spectra in networks of excitatory and inhibitory neurons}},
volume = {4},
year = {2008}
}
@article{Vyazovskiy2014,
abstract = {Study Objective: Upon awakening from sleep, a fully awake brain state is not reestablished immediately, but the origin and physiological properties of the distinct brain state during the first min after awakening are unclear. To investigate whether neuronal firing immediately upon arousal is different from the remaining part of the waking episode, we recorded and analyzed the dynamics of cortical neuronal activity in the first 15 min after spontaneous awakenings in freely moving rats and mice. Design: Intracortical recordings of the local field potential and neuronal activity in freely-moving mice and rats. Setting: Basic sleep research laboratory. Patients or Participants: WKY adult male rats, C57BL/6 adult male mice. Interventions: N/A. Measurements and Results: In both species the average population spiking activity upon arousal was initially low, though substantial variability in the dynamics of firing activity was apparent between individual neurons. A distinct population of neurons was found that was virtually silent in the first min upon awakening. The overall lower population spiking initially after awakening was associated with the occurrence of brief periods of generalized neuronal silence (OFF periods), whose frequency peaked immediately after awakening and then progressively declined. OFF periods incidence upon awakening was independent of ongoing locomotor activity but was sensitive to immediate preceding sleep/wake history. Notably, in both rats and mice if sleep before a waking episode was enriched in rapid eye movement sleep, the incidence of OFF periods was initially higher as compared to those waking episodes preceded mainly by nonrapid eye movement sleep. Conclusion: We speculate that an intrusion of sleep-like patterns of cortical neuronal activity into the wake state immediately after awakening may account for some of the changes in the behavior and cognitive function typical of what is referred to as sleep inertia.},
author = {Vyazovskiy, Vladyslav V. and Cui, Nanyi and Rodriguez, Alexander V. and Funk, Chadd and Cirelli, Chiara and Tononi, Giulio},
doi = {10.5665/sleep.3926},
file = {:home/farhad/PhD/Literature/aasm.37.8.1337.pdf:pdf},
issn = {0161-8105},
journal = {Sleep},
keywords = {Cortical neuronal activity,Mice,Rats,Sleep,Sleep inertia},
month = {aug},
number = {8},
pages = {1337--1347},
pmid = {25083014},
title = {{The Dynamics of Cortical Neuronal Activity in the First Minutes after Spontaneous Awakening in Rats and Mice}},
url = {https://academic.oup.com/sleep/article/37/8/1337/2416880},
volume = {37},
year = {2014}
}
